# Supplementary material for: Aqua­{6,6′-dimeth­oxy-2,2′-[ethane-1,2-diylbis(nitrilo­methyl­idyne)]diphenolato}(4-hydroxy­benzoato)manganese(III)
Source: Acta Crystallogr Sect E Struct Rep Online. 2009 Aug 22;65(Pt 9):m1110–1. doi: 10.1107/S1600536809032553 (PMC2969974; doi:10.1107/S1600536809032553)
Supplement: Supplementary file 1 [file e-65-m1110-sup1.cif]

##############################################################################
###                                                                        ###
###        Electronic paper (Acta Crystallographica Section E)             ###
###                                                                        ###
##############################################################################
#                                                                            #
# This CIF contains the data in a paper accepted for publication in Acta     #
# Crystallographica Section E. It conforms to the requirements of Notes      #
# for Authors for Section E, and has been peer reviewed under the auspices   #
# of the IUCr Commission on Journals.                                        #
#                                                                            #
# Full details of the Crystallographic Information File format               #
# are given in the paper "The Crystallographic Information File (CIF):       #
# a New Standard Archive File for Crystallography" by S. R. Hall, F. H.      #
# Allen and I. D. Brown [Acta Cryst. (1991), A47, 655-685].                  #
#                                                                            #
# The current version of the core CIF dictionary is obtainable from          #
# ftp://ftp.iucr.org/pub/cif_core.dic. The current version number is 2.4.    #
#                                                                            #
# Software is freely available for graphical display of the structure(s) in  #
# this CIF.  For information consult the CIF home page http://www.iucr.org/  #
# cif/home.html                                                              #
#                                                                            #
# This file may be used for bona fide research purposes within the           #
# scientific community so long as proper attribution is given to the journal # 
# article from which it was obtained.                                        #
#                                                                            #
##############################################################################
                                             
data_global
_audit_creation_method     'from SHELXL97 CIF and IUCr SHELXL97-template'
_journal_date_recd_electronic     2009-08-12
_journal_date_accepted     2009-08-17
_journal_name_full     'Acta Crystallographica, Section E'
_journal_year     2009
_journal_volume     65
_journal_issue      9
_journal_page_first     m1110
_journal_page_last     m1111
_journal_paper_category     QM
_journal_coeditor_code     BT5032
_publ_contact_author_name     'Dr. V. S. Thampidas'
_publ_contact_author_address
;
Department of Chemistry
SN College
Varkala
Kerala 695 145
India
;
_publ_contact_author_email     dasthampi@hotmail.com
_publ_contact_author_fax     91-470-2602362
_publ_contact_author_phone     91-471-2469902
_publ_section_title
;
Aqua{6,6'-dimethoxy-2,2'-[ethane-1,2-
diylbis(nitrilomethylidyne)]diphenolato}(4-hydroxybenzoato)manganese(III)
;
loop_
    _publ_author_name
    _publ_author_address
    'Reshma, R.'
;
Department of Chemistry
SN College
Varkala
Kerala 695 145
India
;
    'Soumya, P. V.'
;
Department of Chemistry
SN College
Varkala
Kerala 695 145
India
;
    'Simi, S. M.'
;
Department of Chemistry
SN College
Varkala
Kerala 695 145
India
;
    'Thampidas, V. S.'
;
Department of Chemistry
SN College
Varkala
Kerala 695 145
India
;
    'Pike, Robert D.'
;
Department of Chemistry
College of William and Mary
PO Box 8795
Williamsburg, VA 23187-8795
USA
;
data_I
_audit_creation_method     SHELXL-97
_chemical_name_systematic
;
Aqua{6,6'-dimethoxy-2,2'-[ethane-1,2-
diylbis(nitrilomethylidyne)]diphenolato}(4-hydroxybenzoato)manganese(III)
;
_chemical_name_common     ?
_chemical_formula_moiety     'C25 H25 Mn N2 O8'
_chemical_formula_sum     'C25 H25 Mn N2 O8'
_chemical_formula_iupac     '[Mn (C18 H18 N2 O4) (C7 H5 O3) (H2 O)]'
_chemical_formula_weight     536.41
_chemical_melting_point     ?
_symmetry_cell_setting     monoclinic
_symmetry_space_group_name_H-M     'P 21/c'
_symmetry_space_group_name_Hall     '-P 2ybc'
loop_
    _symmetry_equiv_pos_as_xyz
    'x, y, z'
    '-x, y+1/2, -z+1/2'
    '-x, -y, -z'
    'x, -y-1/2, z-1/2'
_cell_length_a     8.5988(3)
_cell_length_b     13.5524(5)
_cell_length_c     21.1335(8)
_cell_angle_alpha     90.00
_cell_angle_beta     93.280(2)
_cell_angle_gamma     90.00
_cell_volume     2458.75(16)
_cell_formula_units_Z     4
_cell_measurement_reflns_used     305
_cell_measurement_theta_min     9.7
_cell_measurement_theta_max     72.7
_cell_measurement_temperature     100(2)
_exptl_crystal_description     block
_exptl_crystal_colour     red
_exptl_crystal_size_max     0.43
_exptl_crystal_size_mid     0.38
_exptl_crystal_size_min     0.24
_exptl_crystal_density_diffrn     1.449
_exptl_crystal_density_meas     ?
_exptl_crystal_density_method     'not measured'
_exptl_crystal_F_000     1112
_exptl_absorpt_coefficient_mu     4.822
_exptl_absorpt_correction_type     'numerical'
_exptl_absorpt_process_details     '(SADABS; Sheldrick, 2004)'
_exptl_absorpt_correction_T_min     0.2287
_exptl_absorpt_correction_T_max     0.3882
_exptl_special_details
;
;
_diffrn_ambient_temperature     100(2)
_diffrn_radiation_type     CuK\a
_diffrn_radiation_wavelength     1.54178
_diffrn_radiation_source     'fine-focus sealed tube'
_diffrn_radiation_monochromator     graphite
_diffrn_measurement_device_type     'Bruker SMART APEXII CCD'
_diffrn_measurement_method     '\w and \y'
_diffrn_detector_area_resol_mean     ?
_diffrn_reflns_number     26252
_diffrn_reflns_av_R_equivalents     0.0330
_diffrn_reflns_av_sigmaI/netI     0.0204
_diffrn_reflns_theta_min     3.88
_diffrn_reflns_theta_max     67.00
_diffrn_reflns_theta_full     67.00
_diffrn_measured_fraction_theta_max     0.973
_diffrn_measured_fraction_theta_full     0.973
_diffrn_reflns_limit_h_min     -10
_diffrn_reflns_limit_h_max     10
_diffrn_reflns_limit_k_min     -16
_diffrn_reflns_limit_k_max     16
_diffrn_reflns_limit_l_min     -25
_diffrn_reflns_limit_l_max     23
_diffrn_standards_number     0
_refine_special_details
;
Refinement of <i>F</i>^2^ against ALL reflections. The weighted <i>R</i>-factor
<i>wR</i> and goodness of fit <i>S</i> are based on <i>F</i>^2^, conventional
<i>R</i>-factors <i>R</i> are based on <i>F</i>, with <i>F</i> set to zero for
negative <i>F</i>^2^. The threshold expression of <i>F</i>^2^ >
\s(<i>F</i>^2^) is used only for calculating <i>R</i>-factors(gt) <i>etc</i>.
and is not relevant to the choice of reflections for refinement.
<i>R</i>-factors based on <i>F</i>^2^ are statistically about twice as large
as those based on <i>F</i>, and <i>R</i>- factors based on ALL data will be
even larger.
;
_reflns_number_total     4259
_reflns_number_gt     3766
_reflns_threshold_expression     I>2\s(I)
_refine_ls_structure_factor_coef     Fsqd
_refine_ls_matrix_type     full
_refine_ls_R_factor_all     0.0348
_refine_ls_R_factor_gt     0.0290
_refine_ls_wR_factor_gt     0.0784
_refine_ls_wR_factor_ref     0.0815
_refine_ls_goodness_of_fit_ref     1.039
_refine_ls_restrained_S_all     1.039
_refine_ls_number_reflns     4259
_refine_ls_number_parameters     329
_refine_ls_number_restraints     0
_refine_ls_hydrogen_treatment     constr
_refine_ls_weighting_scheme     calc
_refine_ls_weighting_details
          'calc w=1/[\s^2^(Fo^2^)+(0.0482P)^2^+0.482P] where P=(Fo^2^+2Fc^2^)/3'
_atom_sites_solution_hydrogens     geom
_atom_sites_solution_primary     direct
_atom_sites_solution_secondary     difmap
_refine_ls_shift/su_max     0.001
_refine_ls_shift/su_mean     0.000
_refine_diff_density_max     0.167
_refine_diff_density_min     -0.312
_refine_ls_extinction_method     none
_refine_ls_extinction_coef     ?
loop_
    _atom_type_symbol
    _atom_type_description
    _atom_type_scat_dispersion_real
    _atom_type_scat_dispersion_imag
    _atom_type_scat_source
    'C' 'C' 0.0181 0.0091
                         'International Tables Vol C Tables 4.2.6.8 and 6.1.1.4'
    'H' 'H' 0.0000 0.0000
                         'International Tables Vol C Tables 4.2.6.8 and 6.1.1.4'
    'N' 'N' 0.0311 0.0180
                         'International Tables Vol C Tables 4.2.6.8 and 6.1.1.4'
    'O' 'O' 0.0492 0.0322
                         'International Tables Vol C Tables 4.2.6.8 and 6.1.1.4'
    'Mn' 'Mn' -0.5299 2.8052
                         'International Tables Vol C Tables 4.2.6.8 and 6.1.1.4'
_computing_data_collection     'APEX2 (Bruker, 2004)'
_computing_cell_refinement     'SAINT-Plus (Bruker, 2004)'
_computing_data_reduction     'SAINT-Plus (Bruker, 2004)'
_computing_structure_solution     'SHELXS97 (Sheldrick, 2008)'
_computing_structure_refinement     'SHELXL97 (Sheldrick, 2008)'
_computing_molecular_graphics
            'ORTEP-3 (Farrugia, 1997) and Mercury (Macrae <i>et al.</i>,  2006)'
_computing_publication_material     'SHELXL97 (Sheldrick, 2008)'
loop_
    _atom_site_type_symbol
    _atom_site_label
    _atom_site_fract_x
    _atom_site_fract_y
    _atom_site_fract_z
    _atom_site_U_iso_or_equiv
    _atom_site_adp_type
    _atom_site_calc_flag
    _atom_site_refinement_flags
    _atom_site_occupancy
    _atom_site_disorder_assembly
    _atom_site_disorder_group
    Mn Mn1 0.00260(3) 0.572439(18) 0.395095(12) 0.03435(10) Uani d . 1 . .
    O O1 0.16793(14) 0.49020(9) 0.42468(6) 0.0441(3) Uani d . 1 . .
    O O2 0.00908(13) 0.65071(8) 0.46877(5) 0.0385(3) Uani d . 1 . .
    O O3 -0.17820(15) 0.46814(10) 0.43826(6) 0.0462(3) Uani d . 1 . .
    H H1W -0.2082 0.4929 0.4719 0.069 Uiso calc R 1 . .
    H H2W -0.1324 0.4183 0.4539 0.069 Uiso d R 1 . .
    O O4 0.13396(16) 0.68020(10) 0.34910(7) 0.0579(4) Uani d . 1 . .
    O O5 0.2768(2) 0.61403(11) 0.27687(9) 0.0759(5) Uani d . 1 . .
    O O6 0.38532(16) 0.39868(11) 0.49052(8) 0.0605(4) Uani d . 1 . .
    O O7 0.11387(16) 0.74947(10) 0.56553(6) 0.0552(4) Uani d . 1 . .
    O O8 0.56714(18) 1.04617(10) 0.31546(7) 0.0569(4) Uani d . 1 . .
    H H8 0.6043 1.0592 0.2805 0.085 Uiso calc R 1 . .
    N N1 -0.03465(18) 0.49221(11) 0.31755(7) 0.0437(4) Uani d . 1 . .
    N N2 -0.18769(17) 0.64264(11) 0.36080(7) 0.0404(3) Uani d . 1 . .
    C C1 0.2130(2) 0.40534(13) 0.40135(9) 0.0434(4) Uani d . 1 . .
    C C2 0.3325(2) 0.35296(14) 0.43583(10) 0.0504(5) Uani d . 1 . .
    C C3 0.3854(3) 0.26389(16) 0.41349(13) 0.0669(7) Uani d . 1 . .
    H H3A 0.4667 0.2299 0.4367 0.080 Uiso calc R 1 . .
    C C4 0.3210(3) 0.22341(17) 0.35735(13) 0.0716(7) Uani d . 1 . .
    H H4 0.3571 0.1617 0.3428 0.086 Uiso calc R 1 . .
    C C5 0.2069(3) 0.27213(16) 0.32360(12) 0.0648(6) Uani d . 1 . .
    H H5 0.1640 0.2442 0.2852 0.078 Uiso calc R 1 . .
    C C6 0.1502(2) 0.36359(14) 0.34428(9) 0.0486(5) Uani d . 1 . .
    C C7 0.0319(3) 0.41113(14) 0.30509(9) 0.0503(5) Uani d . 1 . .
    H H7 0.0001 0.3795 0.2664 0.060 Uiso calc R 1 . .
    C C8 -0.1493(3) 0.53742(16) 0.27184(9) 0.0567(5) Uani d . 1 . .
    H H8A -0.1983 0.4862 0.2439 0.068 Uiso calc R 1 . .
    H H8B -0.0976 0.5861 0.2451 0.068 Uiso calc R 1 . .
    C C9 -0.2707(2) 0.58766(16) 0.30925(9) 0.0528(5) Uani d . 1 . .
    H H9A -0.3339 0.6332 0.2817 0.063 Uiso calc R 1 . .
    H H9B -0.3410 0.5381 0.3268 0.063 Uiso calc R 1 . .
    C C10 -0.2353(2) 0.72627(14) 0.37993(9) 0.0438(4) Uani d . 1 . .
    H H10 -0.3219 0.7552 0.3569 0.053 Uiso calc R 1 . .
    C C11 -0.1684(2) 0.77993(13) 0.43343(9) 0.0418(4) Uani d . 1 . .
    C C12 -0.2294(3) 0.87431(15) 0.44637(11) 0.0568(5) Uani d . 1 . .
    H H12 -0.3083 0.9018 0.4184 0.068 Uiso calc R 1 . .
    C C13 -0.1765(3) 0.92618(15) 0.49826(12) 0.0620(6) Uani d . 1 . .
    H H13 -0.2186 0.9895 0.5063 0.074 Uiso calc R 1 . .
    C C14 -0.0609(3) 0.88696(15) 0.53968(10) 0.0554(5) Uani d . 1 . .
    H H14 -0.0246 0.9235 0.5759 0.067 Uiso calc R 1 . .
    C C15 0.0010(2) 0.79578(13) 0.52835(9) 0.0431(4) Uani d . 1 . .
    C C16 -0.05175(19) 0.73910(12) 0.47489(8) 0.0363(4) Uani d . 1 . .
    C C17 0.5190(2) 0.35790(19) 0.52483(14) 0.0759(8) Uani d . 1 . .
    H H17A 0.4945 0.2914 0.5395 0.114 Uiso calc R 1 . .
    H H17B 0.5477 0.3999 0.5614 0.114 Uiso calc R 1 . .
    H H17C 0.6063 0.3546 0.4970 0.114 Uiso calc R 1 . .
    C C18 0.1804(3) 0.8014(2) 0.61902(12) 0.0785(7) Uani d . 1 . .
    H H18A 0.2285 0.8625 0.6049 0.118 Uiso calc R 1 . .
    H H18B 0.2598 0.7601 0.6411 0.118 Uiso calc R 1 . .
    H H18C 0.0988 0.8173 0.6479 0.118 Uiso calc R 1 . .
    C C19 0.2422(2) 0.68274(13) 0.31186(9) 0.0416(4) Uani d . 1 . .
    C C20 0.33056(19) 0.77892(12) 0.31102(8) 0.0363(4) Uani d . 1 . .
    C C21 0.3153(2) 0.84743(13) 0.35946(8) 0.0418(4) Uani d . 1 . .
    H H21 0.2480 0.8334 0.3924 0.050 Uiso calc R 1 . .
    C C22 0.3962(2) 0.93532(14) 0.36026(9) 0.0443(4) Uani d . 1 . .
    H H22 0.3863 0.9805 0.3942 0.053 Uiso calc R 1 . .
    C C23 0.4923(2) 0.95794(13) 0.31152(9) 0.0404(4) Uani d . 1 . .
    C C24 0.5079(2) 0.89109(13) 0.26270(8) 0.0408(4) Uani d . 1 . .
    H H24 0.5728 0.9061 0.2291 0.049 Uiso calc R 1 . .
    C C25 0.4281(2) 0.80217(13) 0.26320(8) 0.0392(4) Uani d . 1 . .
    H H25 0.4407 0.7561 0.2300 0.047 Uiso calc R 1 . .
loop_
    _atom_site_aniso_label
    _atom_site_aniso_U_11
    _atom_site_aniso_U_22
    _atom_site_aniso_U_33
    _atom_site_aniso_U_12
    _atom_site_aniso_U_13
    _atom_site_aniso_U_23
    Mn1 0.03304(16) 0.03382(16) 0.03536(16) -0.00183(11) -0.00532(11)
                                                                    -0.00038(11)
    O1 0.0386(7) 0.0387(7) 0.0539(7) 0.0051(5) -0.0062(6) -0.0046(6)
    O2 0.0397(6) 0.0372(6) 0.0374(6) 0.0035(5) -0.0080(5) -0.0011(5)
    O3 0.0461(7) 0.0452(7) 0.0467(7) -0.0033(6) -0.0027(6) 0.0103(6)
    O4 0.0593(9) 0.0451(7) 0.0719(9) -0.0112(6) 0.0266(7) -0.0016(7)
    O5 0.0862(12) 0.0505(9) 0.0951(12) -0.0120(8) 0.0399(10) -0.0203(9)
    O6 0.0405(8) 0.0569(8) 0.0830(11) 0.0106(6) -0.0075(7) 0.0137(8)
    O7 0.0569(8) 0.0565(8) 0.0497(7) -0.0026(7) -0.0175(6) -0.0100(6)
    O8 0.0603(9) 0.0460(7) 0.0651(9) -0.0143(7) 0.0111(7) -0.0042(7)
    N1 0.0502(9) 0.0412(8) 0.0392(8) -0.0086(7) -0.0021(7) -0.0021(7)
    N2 0.0379(8) 0.0449(9) 0.0371(7) -0.0047(6) -0.0085(6) 0.0066(6)
    C1 0.0378(9) 0.0355(9) 0.0581(11) 0.0001(7) 0.0132(8) 0.0047(8)
    C2 0.0412(10) 0.0435(10) 0.0679(13) 0.0014(8) 0.0146(9) 0.0104(9)
    C3 0.0585(13) 0.0509(12) 0.0944(18) 0.0176(10) 0.0311(13) 0.0254(13)
    C4 0.0944(18) 0.0417(12) 0.0826(17) 0.0110(12) 0.0400(15) 0.0024(12)
    C5 0.0864(17) 0.0414(11) 0.0694(14) -0.0010(11) 0.0304(13) -0.0017(10)
    C6 0.0570(12) 0.0366(9) 0.0541(11) -0.0043(8) 0.0186(9) -0.0033(8)
    C7 0.0621(13) 0.0444(11) 0.0449(10) -0.0118(9) 0.0073(9) -0.0065(8)
    C8 0.0667(14) 0.0609(12) 0.0401(10) -0.0046(11) -0.0168(10) -0.0015(9)
    C9 0.0493(12) 0.0608(12) 0.0458(10) -0.0047(9) -0.0201(9) 0.0019(9)
    C10 0.0368(9) 0.0456(10) 0.0481(10) 0.0038(8) -0.0059(8) 0.0119(8)
    C11 0.0382(9) 0.0382(9) 0.0487(10) 0.0010(7) -0.0006(8) 0.0060(8)
    C12 0.0538(12) 0.0460(11) 0.0704(14) 0.0108(9) 0.0013(10) 0.0096(10)
    C13 0.0704(15) 0.0392(11) 0.0774(15) 0.0079(10) 0.0126(12) -0.0028(10)
    C14 0.0654(13) 0.0431(11) 0.0581(12) -0.0072(10) 0.0063(10) -0.0081(10)
    C15 0.0423(10) 0.0422(10) 0.0448(10) -0.0070(8) 0.0008(8) -0.0009(8)
    C16 0.0333(8) 0.0353(9) 0.0404(9) -0.0037(7) 0.0031(7) 0.0027(7)
    C17 0.0381(12) 0.0765(16) 0.112(2) 0.0059(10) -0.0078(12) 0.0371(15)
    C18 0.0805(17) 0.0893(18) 0.0625(14) -0.0134(14) -0.0233(13) -0.0233(13)
    C19 0.0412(10) 0.0394(9) 0.0440(10) 0.0015(8) 0.0007(8) 0.0025(8)
    C20 0.0319(8) 0.0391(9) 0.0374(9) 0.0023(7) -0.0010(7) 0.0045(7)
    C21 0.0402(10) 0.0481(10) 0.0374(9) -0.0012(8) 0.0049(7) 0.0027(8)
    C22 0.0486(11) 0.0456(10) 0.0387(9) -0.0015(8) 0.0012(8) -0.0048(8)
    C23 0.0354(9) 0.0396(9) 0.0455(10) -0.0014(7) -0.0028(8) 0.0044(8)
    C24 0.0346(9) 0.0463(10) 0.0420(9) 0.0024(8) 0.0055(7) 0.0066(8)
    C25 0.0383(9) 0.0406(9) 0.0386(9) 0.0033(7) 0.0031(7) -0.0004(7)
_geom_special_details
;
All e.s.d.'s (except the e.s.d. in the dihedral angle between two l.s. planes)
are estimated using the full covariance matrix. The cell e.s.d.'s are taken
into account individually in the estimation of e.s.d.'s in distances, angles
and torsion angles; correlations between e.s.d.'s in cell parameters are only
used when they are defined by crystal symmetry. An approximate (isotropic)
treatment of cell e.s.d.'s is used for estimating e.s.d.'s involving l.s.
planes.
;
loop_
    _geom_bond_atom_site_label_1
    _geom_bond_atom_site_label_2
    _geom_bond_site_symmetry_2
    _geom_bond_distance
    _geom_bond_publ_flag
    Mn1 O2 . 1.8821(11) .
    Mn1 O1 . 1.8848(12) .
    Mn1 N1 . 1.9774(15) .
    Mn1 N2 . 1.9930(14) .
    Mn1 O4 . 2.1164(13) .
    Mn1 O3 . 2.3257(12) .
    O1 C1 . 1.318(2) ?
    O2 C16 . 1.316(2) ?
    O3 H1W . 0.8400 ?
    O3 H2W . 0.8401 ?
    O4 C19 . 1.253(2) ?
    O5 C19 . 1.236(2) ?
    O6 C2 . 1.366(3) ?
    O6 C17 . 1.435(2) ?
    O7 C15 . 1.366(2) ?
    O7 C18 . 1.424(2) ?
    O8 C23 . 1.358(2) ?
    O8 H8 . 0.8400 ?
    N1 C7 . 1.274(2) ?
    N1 C8 . 1.474(2) ?
    N2 C10 . 1.278(2) ?
    N2 C9 . 1.470(2) ?
    C1 C6 . 1.411(3) ?
    C1 C2 . 1.416(3) ?
    C2 C3 . 1.383(3) ?
    C3 C4 . 1.393(4) ?
    C3 H3A . 0.9500 ?
    C4 C5 . 1.352(4) ?
    C4 H4 . 0.9500 ?
    C5 C6 . 1.410(3) ?
    C5 H5 . 0.9500 ?
    C6 C7 . 1.428(3) ?
    C7 H7 . 0.9500 ?
    C8 C9 . 1.507(3) ?
    C8 H8A . 0.9900 ?
    C8 H8B . 0.9900 ?
    C9 H9A . 0.9900 ?
    C9 H9B . 0.9900 ?
    C10 C11 . 1.437(3) ?
    C10 H10 . 0.9500 ?
    C11 C16 . 1.407(2) ?
    C11 C12 . 1.415(3) ?
    C12 C13 . 1.359(3) ?
    C12 H12 . 0.9500 ?
    C13 C14 . 1.392(3) ?
    C13 H13 . 0.9500 ?
    C14 C15 . 1.372(3) ?
    C14 H14 . 0.9500 ?
    C15 C16 . 1.419(2) ?
    C17 H17A . 0.9800 ?
    C17 H17B . 0.9800 ?
    C17 H17C . 0.9800 ?
    C18 H18A . 0.9800 ?
    C18 H18B . 0.9800 ?
    C18 H18C . 0.9800 ?
    C19 C20 . 1.509(2) ?
    C20 C25 . 1.386(2) ?
    C20 C21 . 1.394(2) ?
    C21 C22 . 1.379(3) ?
    C21 H21 . 0.9500 ?
    C22 C23 . 1.391(3) ?
    C22 H22 . 0.9500 ?
    C23 C24 . 1.385(3) ?
    C24 C25 . 1.387(3) ?
    C24 H24 . 0.9500 ?
    C25 H25 . 0.9500 ?
loop_
    _geom_angle_atom_site_label_1
    _geom_angle_atom_site_label_2
    _geom_angle_atom_site_label_3
    _geom_angle_site_symmetry_1
    _geom_angle_site_symmetry_3
    _geom_angle
    _geom_angle_publ_flag
    O2 Mn1 O1 . . 94.17(5) .
    O2 Mn1 N1 . . 172.37(6) .
    O1 Mn1 N1 . . 91.90(6) .
    O2 Mn1 N2 . . 90.95(6) .
    O1 Mn1 N2 . . 172.26(6) .
    N1 Mn1 N2 . . 82.56(6) .
    O2 Mn1 O4 . . 89.99(5) .
    O1 Mn1 O4 . . 98.52(6) .
    N1 Mn1 O4 . . 93.68(6) .
    N2 Mn1 O4 . . 87.26(6) .
    O2 Mn1 O3 . . 90.40(5) .
    O1 Mn1 O3 . . 91.09(5) .
    N1 Mn1 O3 . . 84.87(6) .
    N2 Mn1 O3 . . 83.08(5) .
    O4 Mn1 O3 . . 170.33(5) .
    C1 O1 Mn1 . . 128.61(12) ?
    C16 O2 Mn1 . . 126.94(10) ?
    Mn1 O3 H1W . . 109.5 ?
    Mn1 O3 H2W . . 109.5 ?
    H1W O3 H2W . . 98.5 ?
    C19 O4 Mn1 . . 137.94(13) ?
    C2 O6 C17 . . 118.09(18) ?
    C15 O7 C18 . . 118.02(17) ?
    C23 O8 H8 . . 109.5 ?
    C7 N1 C8 . . 120.99(16) ?
    C7 N1 Mn1 . . 126.33(14) ?
    C8 N1 Mn1 . . 112.66(12) ?
    C10 N2 C9 . . 122.20(16) ?
    C10 N2 Mn1 . . 125.41(12) ?
    C9 N2 Mn1 . . 112.39(12) ?
    O1 C1 C6 . . 124.27(17) ?
    O1 C1 C2 . . 117.72(18) ?
    C6 C1 C2 . . 118.01(18) ?
    O6 C2 C3 . . 125.8(2) ?
    O6 C2 C1 . . 113.84(17) ?
    C3 C2 C1 . . 120.4(2) ?
    C2 C3 C4 . . 120.8(2) ?
    C2 C3 H3A . . 119.6 ?
    C4 C3 H3A . . 119.6 ?
    C5 C4 C3 . . 119.9(2) ?
    C5 C4 H4 . . 120.0 ?
    C3 C4 H4 . . 120.0 ?
    C4 C5 C6 . . 121.3(2) ?
    C4 C5 H5 . . 119.4 ?
    C6 C5 H5 . . 119.4 ?
    C5 C6 C1 . . 119.7(2) ?
    C5 C6 C7 . . 117.6(2) ?
    C1 C6 C7 . . 122.67(17) ?
    N1 C7 C6 . . 125.66(18) ?
    N1 C7 H7 . . 117.2 ?
    C6 C7 H7 . . 117.2 ?
    N1 C8 C9 . . 107.53(16) ?
    N1 C8 H8A . . 110.2 ?
    C9 C8 H8A . . 110.2 ?
    N1 C8 H8B . . 110.2 ?
    C9 C8 H8B . . 110.2 ?
    H8A C8 H8B . . 108.5 ?
    N2 C9 C8 . . 107.24(16) ?
    N2 C9 H9A . . 110.3 ?
    C8 C9 H9A . . 110.3 ?
    N2 C9 H9B . . 110.3 ?
    C8 C9 H9B . . 110.3 ?
    H9A C9 H9B . . 108.5 ?
    N2 C10 C11 . . 125.20(16) ?
    N2 C10 H10 . . 117.4 ?
    C11 C10 H10 . . 117.4 ?
    C16 C11 C12 . . 119.61(18) ?
    C16 C11 C10 . . 122.03(16) ?
    C12 C11 C10 . . 118.25(17) ?
    C13 C12 C11 . . 120.9(2) ?
    C13 C12 H12 . . 119.6 ?
    C11 C12 H12 . . 119.6 ?
    C12 C13 C14 . . 120.26(19) ?
    C12 C13 H13 . . 119.9 ?
    C14 C13 H13 . . 119.9 ?
    C15 C14 C13 . . 120.29(19) ?
    C15 C14 H14 . . 119.9 ?
    C13 C14 H14 . . 119.9 ?
    O7 C15 C14 . . 125.68(17) ?
    O7 C15 C16 . . 113.16(15) ?
    C14 C15 C16 . . 121.16(18) ?
    O2 C16 C11 . . 124.73(15) ?
    O2 C16 C15 . . 117.41(15) ?
    C11 C16 C15 . . 117.83(16) ?
    O6 C17 H17A . . 109.5 ?
    O6 C17 H17B . . 109.5 ?
    H17A C17 H17B . . 109.5 ?
    O6 C17 H17C . . 109.5 ?
    H17A C17 H17C . . 109.5 ?
    H17B C17 H17C . . 109.5 ?
    O7 C18 H18A . . 109.5 ?
    O7 C18 H18B . . 109.5 ?
    H18A C18 H18B . . 109.5 ?
    O7 C18 H18C . . 109.5 ?
    H18A C18 H18C . . 109.5 ?
    H18B C18 H18C . . 109.5 ?
    O5 C19 O4 . . 124.60(18) ?
    O5 C19 C20 . . 120.33(16) ?
    O4 C19 C20 . . 115.06(16) ?
    C25 C20 C21 . . 118.07(16) ?
    C25 C20 C19 . . 122.08(16) ?
    C21 C20 C19 . . 119.86(15) ?
    C22 C21 C20 . . 121.03(16) ?
    C22 C21 H21 . . 119.5 ?
    C20 C21 H21 . . 119.5 ?
    C21 C22 C23 . . 120.13(17) ?
    C21 C22 H22 . . 119.9 ?
    C23 C22 H22 . . 119.9 ?
    O8 C23 C24 . . 123.75(16) ?
    O8 C23 C22 . . 116.63(17) ?
    C24 C23 C22 . . 119.62(16) ?
    C23 C24 C25 . . 119.58(16) ?
    C23 C24 H24 . . 120.2 ?
    C25 C24 H24 . . 120.2 ?
    C20 C25 C24 . . 121.55(16) ?
    C20 C25 H25 . . 119.2 ?
    C24 C25 H25 . . 119.2 ?
loop_
    _geom_torsion_atom_site_label_1
    _geom_torsion_atom_site_label_2
    _geom_torsion_atom_site_label_3
    _geom_torsion_atom_site_label_4
    _geom_torsion_site_symmetry_1
    _geom_torsion_site_symmetry_2
    _geom_torsion_site_symmetry_3
    _geom_torsion_site_symmetry_4
    _geom_torsion
    _geom_torsion_publ_flag
    O2 Mn1 O1 C1 . . . . 167.31(14) ?
    N1 Mn1 O1 C1 . . . . -8.07(15) ?
    O4 Mn1 O1 C1 . . . . -102.08(15) ?
    O3 Mn1 O1 C1 . . . . 76.83(14) ?
    O1 Mn1 O2 C16 . . . . 162.00(13) ?
    N2 Mn1 O2 C16 . . . . -23.80(14) ?
    O4 Mn1 O2 C16 . . . . 63.46(14) ?
    O3 Mn1 O2 C16 . . . . -106.88(13) ?
    O2 Mn1 O4 C19 . . . . 140.4(2) ?
    O1 Mn1 O4 C19 . . . . 46.2(2) ?
    N1 Mn1 O4 C19 . . . . -46.3(2) ?
    N2 Mn1 O4 C19 . . . . -128.6(2) ?
    O1 Mn1 N1 C7 . . . . 6.06(17) ?
    N2 Mn1 N1 C7 . . . . -168.52(17) ?
    O4 Mn1 N1 C7 . . . . 104.73(16) ?
    O3 Mn1 N1 C7 . . . . -84.86(16) ?
    O1 Mn1 N1 C8 . . . . -172.39(13) ?
    N2 Mn1 N1 C8 . . . . 13.03(13) ?
    O4 Mn1 N1 C8 . . . . -73.72(13) ?
    O3 Mn1 N1 C8 . . . . 96.69(13) ?
    O2 Mn1 N2 C10 . . . . 17.80(15) ?
    N1 Mn1 N2 C10 . . . . -166.21(16) ?
    O4 Mn1 N2 C10 . . . . -72.14(15) ?
    O3 Mn1 N2 C10 . . . . 108.09(15) ?
    O2 Mn1 N2 C9 . . . . -162.63(13) ?
    N1 Mn1 N2 C9 . . . . 13.36(13) ?
    O4 Mn1 N2 C9 . . . . 107.43(13) ?
    O3 Mn1 N2 C9 . . . . -72.34(13) ?
    Mn1 O1 C1 C6 . . . . 5.9(3) ?
    Mn1 O1 C1 C2 . . . . -174.29(12) ?
    C17 O6 C2 C3 . . . . 7.6(3) ?
    C17 O6 C2 C1 . . . . -172.48(17) ?
    O1 C1 C2 O6 . . . . 0.6(2) ?
    C6 C1 C2 O6 . . . . -179.62(16) ?
    O1 C1 C2 C3 . . . . -179.53(17) ?
    C6 C1 C2 C3 . . . . 0.3(3) ?
    O6 C2 C3 C4 . . . . 178.98(19) ?
    C1 C2 C3 C4 . . . . -0.9(3) ?
    C2 C3 C4 C5 . . . . 1.0(3) ?
    C3 C4 C5 C6 . . . . -0.4(3) ?
    C4 C5 C6 C1 . . . . -0.2(3) ?
    C4 C5 C6 C7 . . . . 178.7(2) ?
    O1 C1 C6 C5 . . . . -179.94(17) ?
    C2 C1 C6 C5 . . . . 0.2(3) ?
    O1 C1 C6 C7 . . . . 1.3(3) ?
    C2 C1 C6 C7 . . . . -178.54(17) ?
    C8 N1 C7 C6 . . . . 176.51(19) ?
    Mn1 N1 C7 C6 . . . . -1.8(3) ?
    C5 C6 C7 N1 . . . . 177.95(19) ?
    C1 C6 C7 N1 . . . . -3.2(3) ?
    C7 N1 C8 C9 . . . . 145.79(18) ?
    Mn1 N1 C8 C9 . . . . -35.67(19) ?
    C10 N2 C9 C8 . . . . 143.81(18) ?
    Mn1 N2 C9 C8 . . . . -35.78(19) ?
    N1 C8 C9 N2 . . . . 45.1(2) ?
    C9 N2 C10 C11 . . . . 174.25(17) ?
    Mn1 N2 C10 C11 . . . . -6.2(3) ?
    N2 C10 C11 C16 . . . . -7.3(3) ?
    N2 C10 C11 C12 . . . . 176.57(18) ?
    C16 C11 C12 C13 . . . . 0.2(3) ?
    C10 C11 C12 C13 . . . . 176.4(2) ?
    C11 C12 C13 C14 . . . . 0.0(3) ?
    C12 C13 C14 C15 . . . . 0.2(3) ?
    C18 O7 C15 C14 . . . . -3.6(3) ?
    C18 O7 C15 C16 . . . . 177.24(18) ?
    C13 C14 C15 O7 . . . . -179.66(19) ?
    C13 C14 C15 C16 . . . . -0.6(3) ?
    Mn1 O2 C16 C11 . . . . 18.7(2) ?
    Mn1 O2 C16 C15 . . . . -163.44(12) ?
    C12 C11 C16 O2 . . . . 177.39(17) ?
    C10 C11 C16 O2 . . . . 1.3(3) ?
    C12 C11 C16 C15 . . . . -0.5(3) ?
    C10 C11 C16 C15 . . . . -176.59(16) ?
    O7 C15 C16 O2 . . . . 1.9(2) ?
    C14 C15 C16 O2 . . . . -177.34(17) ?
    O7 C15 C16 C11 . . . . 179.91(15) ?
    C14 C15 C16 C11 . . . . 0.7(3) ?
    Mn1 O4 C19 O5 . . . . 21.3(3) ?
    Mn1 O4 C19 C20 . . . . -159.68(14) ?
    O5 C19 C20 C25 . . . . 14.1(3) ?
    O4 C19 C20 C25 . . . . -164.99(17) ?
    O5 C19 C20 C21 . . . . -165.88(18) ?
    O4 C19 C20 C21 . . . . 15.1(2) ?
    C25 C20 C21 C22 . . . . -0.8(3) ?
    C19 C20 C21 C22 . . . . 179.17(17) ?
    C20 C21 C22 C23 . . . . 1.5(3) ?
    C21 C22 C23 O8 . . . . 179.52(17) ?
    C21 C22 C23 C24 . . . . -0.9(3) ?
    O8 C23 C24 C25 . . . . 179.18(16) ?
    C22 C23 C24 C25 . . . . -0.4(3) ?
    C21 C20 C25 C24 . . . . -0.5(3) ?
    C19 C20 C25 C24 . . . . 179.53(15) ?
    C23 C24 C25 C20 . . . . 1.1(3) ?
loop_
    _geom_hbond_atom_site_label_D
    _geom_hbond_atom_site_label_H
    _geom_hbond_atom_site_label_A
    _geom_hbond_site_symmetry_A
    _geom_hbond_distance_DH
    _geom_hbond_distance_HA
    _geom_hbond_distance_DA
    _geom_hbond_angle_DHA
    O8 H8 O5 2_655 0.84 1.79 2.599(2) 160.5
    O3 H2W O7 3_566 0.84 2.32 3.0025(19) 138.9
    O3 H2W O2 3_566 0.84 2.11 2.8711(17) 149.7
    O3 H1W O6 3_566 0.84 2.29 3.000(2) 142.4
    O3 H1W O1 3_566 0.84 2.21 2.9475(18) 147.3
