# Supplementary material for: Aqua­{6,6′-dimeth­oxy-2,2′-[ethane-1,2-diylbis(nitrilo­methyl­idyne)]diphenolato}(4-hydroxy­benzoato)manganese(III)
Source: Acta Crystallogr Sect E Struct Rep Online. 2009 Aug 22;65(Pt 9):m1110–1. doi: 10.1107/S1600536809032553 (PMC2969974; doi:10.1107/S1600536809032553)
Supplement: Supplementary file 2 [file e-65-m1110-Isup2.hkl]

# 
# h,k,l, Fc-squared, Fo-squared, sigma(Fo-squared) and status flag 
# 
data_I
_shelx_title ' P21onc in P2(1)/c' 
_shelx_refln_list_code          4 
_shelx_F_calc_maximum      222.28 
_exptl_crystal_F_000      1112.00 
_reflns_d_resolution_high  0.8375 
 
loop_ 
 _symmetry_equiv_pos_as_xyz 
 'x, y, z' 
 '-x, y+1/2, -z+1/2' 
 '-x, -y, -z' 
 'x, -y-1/2, z-1/2' 
 
_cell_length_a     8.5988 
_cell_length_b    13.5524 
_cell_length_c    21.1335 
_cell_angle_alpha  90.000 
_cell_angle_beta   93.280 
_cell_angle_gamma  90.000 
 
_shelx_F_squared_multiplier     1.000 
 
loop_ 
 _refln_index_h 
 _refln_index_k 
 _refln_index_l 
 _refln_F_squared_calc 
 _refln_F_squared_meas 
 _refln_F_squared_sigma 
 _refln_observed_status 
   1   0   0    24562.94    21200.70    461.27 o 
   2   0   0      687.51      756.48     20.36 o 
   3   0   0      134.68      117.81      3.68 o 
   4   0   0     5975.79     5781.81     81.40 o 
   5   0   0    11538.04    11441.90    173.37 o 
   6   0   0     8223.33     8397.61    149.45 o 
   7   0   0     1495.59     1495.36     40.71 o 
   8   0   0      746.95      731.73     20.28 o 
  10   0   0      347.89      344.07     19.54 o 
   1   1   0     3670.30     3286.54     54.23 o 
   2   1   0      300.52      279.59      4.69 o 
   3   1   0      915.81      878.20     10.62 o 
   4   1   0      105.28      120.58      2.82 o 
   5   1   0       22.27       16.70      2.25 o 
   6   1   0     2382.02     2486.72     31.09 o 
   7   1   0       50.21       67.56      5.64 o 
   8   1   0        1.96        7.83      5.51 o 
   9   1   0        2.51      -10.32     10.32 o 
  10   1   0      115.01       97.59     12.60 o 
   0   2   0      386.17      363.37     14.61 o 
   1   2   0      791.34      776.41     17.17 o 
   2   2   0     7817.18     7263.96     88.30 o 
   3   2   0       53.86       58.04      2.10 o 
   4   2   0     1744.85     1753.17     20.27 o 
   5   2   0     2496.02     2371.92     27.08 o 
   6   2   0      965.65      938.04     12.45 o 
   7   2   0      487.20      473.18     11.19 o 
   8   2   0      100.53      117.28      7.45 o 
   9   2   0       81.98       77.53     13.63 o 
  10   2   0      144.42      121.22      7.13 o 
   1   3   0     1738.72     1693.81     22.40 o 
   2   3   0     4177.75     4215.51     59.99 o 
   3   3   0       70.34       79.21      4.02 o 
   4   3   0       15.34       18.71      2.01 o 
   5   3   0      482.25      508.87      8.21 o 
   6   3   0       21.71       24.25      3.74 o 
   7   3   0       64.05       58.24      5.29 o 
   8   3   0       63.43       57.79      5.25 o 
   9   3   0        2.46       -1.91      5.85 o 
  10   3   0        7.85        6.58      5.04 o 
   0   4   0      434.88      423.12      8.92 o 
   1   4   0      393.85      422.80      7.24 o 
   2   4   0      205.51      179.03      3.41 o 
   3   4   0     2676.20     2601.40     31.73 o 
   4   4   0     3121.08     3187.06     37.57 o 
   5   4   0        7.77        7.10      3.08 o 
   6   4   0       78.08       74.41      4.22 o 
   7   4   0        7.10       14.96      3.54 o 
   8   4   0      264.78      293.99      6.10 o 
   9   4   0       35.08       46.04      6.28 o 
   1   5   0      277.20      274.70      4.77 o 
   2   5   0      161.04      175.14      3.83 o 
   3   5   0     1186.67     1162.90     16.08 o 
   4   5   0      261.22      301.17      6.13 o 
   5   5   0       72.23       78.49      3.64 o 
   6   5   0        0.50        8.19      3.74 o 
   7   5   0        3.13        1.90      3.53 o 
   8   5   0       29.28       37.16      4.28 o 
   9   5   0       39.32       38.41      5.09 o 
   0   6   0     8004.77     7943.10    156.66 o 
   1   6   0      540.33      411.02      5.79 o 
   2   6   0     2842.97     2751.54     31.95 o 
   3   6   0     3889.52     3821.10     48.51 o 
   4   6   0     1109.85     1145.41     18.61 o 
   5   6   0      919.96      915.35     13.30 o 
   6   6   0       40.08       48.07      5.00 o 
   7   6   0       86.73       94.55      4.51 o 
   8   6   0      491.29      512.22      8.67 o 
   9   6   0       88.76       89.05      5.10 o 
   1   7   0     5481.76     5857.20     62.73 o 
   2   7   0        9.79        9.49      2.15 o 
   3   7   0      516.85      551.28      8.76 o 
   4   7   0      635.71      629.58      9.32 o 
   5   7   0      514.47      534.04      9.48 o 
   6   7   0      787.65      736.16      9.52 o 
   7   7   0       24.18       22.50      4.07 o 
   8   7   0       10.92       10.05      3.78 o 
   9   7   0        9.55        6.93      3.83 o 
   1   8   0      293.82      224.43      4.74 o 
   2   8   0     2758.87     2780.84     36.10 o 
   3   8   0      797.13      784.61     10.82 o 
   4   8   0      760.78      766.46     10.85 o 
   5   8   0     1154.62     1195.21     18.21 o 
   6   8   0      191.06      199.60      6.10 o 
   7   8   0     1196.08     1264.54     14.85 o 
   8   8   0      335.39      332.71      8.28 o 
   1   9   0      160.33      192.06      5.12 o 
   2   9   0       49.41       65.92      3.59 o 
   3   9   0        0.74        3.09      3.73 o 
   4   9   0       31.06       35.62      3.85 o 
   5   9   0      142.79      147.14      4.91 o 
   6   9   0       17.04       20.17      3.48 o 
   7   9   0        2.74        3.68      3.59 o 
   8   9   0        1.75       -4.93      4.93 o 
   0  10   0       80.03       84.00      6.28 o 
   1  10   0       10.59       14.00      3.06 o 
   2  10   0      170.34      166.25      5.93 o 
   3  10   0        1.74        0.58      3.61 o 
   4  10   0       39.06       35.14      3.85 o 
   5  10   0       21.47       19.81      3.72 o 
   6  10   0      173.03      151.73      5.02 o 
   7  10   0        5.84        4.82      3.11 o 
   8  10   0        2.35       -1.75      3.23 o 
   1  11   0        1.14        4.65      4.63 o 
   2  11   0       40.14       34.92      4.06 o 
   3  11   0      122.61      107.91      4.09 o 
   4  11   0        8.41        3.53      3.52 o 
   5  11   0        1.43       -3.48      4.43 o 
   6  11   0        4.24       -1.09      3.17 o 
   7  11   0       12.70       16.60      3.75 o 
   0  12   0      201.53      194.41      8.76 o 
   1  12   0     1377.69     1366.67     15.80 o 
   2  12   0      306.87      297.32      6.78 o 
   3  12   0      736.19      708.04     11.91 o 
   4  12   0      111.98      115.79      6.11 o 
   5  12   0      207.16      214.53     11.05 o 
   6  12   0       55.61       54.59      5.47 o 
   1  13   0       36.08       29.48      3.76 o 
   2  13   0      344.38      343.49     12.79 o 
   3  13   0      125.67      125.45      7.44 o 
   4  13   0        9.74        9.86      4.72 o 
   5  13   0       98.54      103.80      6.07 o 
   6  13   0       46.63       42.42     11.83 o 
   0  14   0      562.35      572.71     13.99 o 
   1  14   0      650.11      657.71     12.20 o 
   2  14   0      192.67      197.43      8.33 o 
   3  14   0      729.07      787.53     17.81 o 
   4  14   0      333.85      342.98      9.46 o 
   5  14   0      578.85      546.11     13.09 o 
   1  15   0      327.57      335.96      9.24 o 
   2  15   0       49.92       51.18      4.48 o 
   3  15   0       28.46       31.13      4.23 o 
   0  16   0        5.77        4.63      7.20 o 
   1  16   0      110.45       99.26      6.69 o 
 -10   1   1       50.55       51.67      5.72 o 
  -9   1   1       31.62       30.86     16.46 o 
  -8   1   1      461.52      476.66     10.42 o 
  -7   1   1      736.22      730.98     17.22 o 
  -6   1   1     3503.37     3410.58     42.20 o 
  -5   1   1     2254.14     2284.32     24.88 o 
  -4   1   1     2775.77     2699.56     28.63 o 
  -3   1   1      989.96      951.15     15.87 o 
  -2   1   1     1254.67     1071.29     15.27 o 
  -1   1   1     9167.72     8199.99    125.55 o 
   0   1   1    25272.89    20164.89    362.34 o 
   1   1   1    10943.43    10884.59    166.07 o 
   2   1   1     1625.17     1593.24     21.40 o 
   3   1   1      637.47      606.27      9.06 o 
   4   1   1      320.81      297.90      4.58 o 
   5   1   1     5012.14     4967.42     57.29 o 
   6   1   1     2194.21     2242.49     30.23 o 
   7   1   1      641.62      631.37     13.23 o 
   8   1   1      347.60      326.12      9.74 o 
   9   1   1      173.83      186.01     13.63 o 
  10   1   1      212.26      205.64     13.89 o 
 -10   2   1        8.71        8.96      9.51 o 
  -9   2   1      322.49      319.17     10.44 o 
  -8   2   1      238.23      243.71      9.55 o 
  -7   2   1     1275.72     1266.49     19.57 o 
  -6   2   1       88.16      102.74      3.97 o 
  -5   2   1     1750.29     1777.99     19.84 o 
  -4   2   1     1625.83     1632.86     17.93 o 
  -3   2   1      843.64      841.78     11.57 o 
  -2   2   1     1864.24     1895.62     22.21 o 
  -1   2   1     2224.35     2128.20     32.93 o 
   0   2   1     2401.12     2260.20     45.37 o 
   1   2   1    14006.19    13359.60    203.23 o 
   2   2   1     8126.70     8093.13     98.62 o 
   3   2   1     1063.88     1064.04     14.35 o 
   4   2   1      748.12      738.36      9.47 o 
   5   2   1       18.20       23.75      2.56 o 
   6   2   1      111.26      115.24      3.94 o 
   7   2   1      408.93      418.53     10.69 o 
   8   2   1      168.86      153.71      7.87 o 
   9   2   1        4.38        0.01     10.16 o 
  10   2   1        9.97       10.62      7.20 o 
 -10   3   1        6.38        3.39      5.14 o 
  -9   3   1      159.74      146.75      9.72 o 
  -8   3   1       53.42       66.59      5.02 o 
  -7   3   1        3.45        2.35      5.32 o 
  -6   3   1      259.22      252.72      6.77 o 
  -5   3   1       91.78       81.26      3.26 o 
  -4   3   1       10.89       16.85      1.99 o 
  -3   3   1       97.09       89.26      3.57 o 
  -2   3   1     1702.98     1660.83     19.65 o 
  -1   3   1    12089.83    11025.14    152.96 o 
   0   3   1       20.04       23.73      1.54 o 
   1   3   1      359.36      325.67      5.25 o 
   2   3   1    10716.50    10788.00    123.62 o 
   3   3   1       19.69       30.55      1.88 o 
   4   3   1       12.25       15.76      1.96 o 
   5   3   1      182.92      190.43      4.95 o 
   6   3   1      108.88      102.03      4.84 o 
   7   3   1      187.81      202.30     10.01 o 
   8   3   1      245.37      240.72      9.27 o 
   9   3   1      252.08      261.53     22.61 o 
  10   3   1        5.79       14.40      8.74 o 
  -9   4   1      127.65      132.93      7.30 o 
  -8   4   1       42.29       43.98      4.30 o 
  -7   4   1     2294.03     2309.37     23.20 o 
  -6   4   1      329.59      346.58      7.35 o 
  -5   4   1      188.67      184.28      5.66 o 
  -4   4   1      397.36      396.76      6.56 o 
  -3   4   1     1426.98     1437.37     17.12 o 
  -2   4   1     3897.14     3557.07     43.51 o 
  -1   4   1      190.73      157.38      2.71 o 
   0   4   1      312.61      312.70      4.81 o 
   1   4   1      183.02      189.89      3.77 o 
   2   4   1       33.23       39.77      1.87 o 
   3   4   1     7082.84     7370.45     93.07 o 
   4   4   1       41.85       35.14      2.75 o 
   5   4   1      504.04      532.31     10.41 o 
   6   4   1       19.69       24.72      3.97 o 
   7   4   1      271.37      257.78      5.87 o 
   8   4   1        8.26       20.30      4.50 o 
   9   4   1      416.84      440.74     11.23 o 
  -9   5   1      111.18      106.34      6.31 o 
  -8   5   1      358.68      362.39      8.57 o 
  -7   5   1       21.76       22.74      3.72 o 
  -6   5   1      408.03      422.16      8.33 o 
  -5   5   1       30.57       27.35      3.11 o 
  -4   5   1       30.29       27.01      2.75 o 
  -3   5   1     2817.19     2836.51     34.34 o 
  -2   5   1     5723.27     5719.31     79.31 o 
  -1   5   1      308.10      375.15      5.77 o 
   0   5   1     1067.69     1051.58     14.56 o 
   1   5   1       95.31       95.16      3.35 o 
   2   5   1      106.43       73.09      2.57 o 
   3   5   1     4929.10     5059.77     60.06 o 
   4   5   1     1963.48     2001.67     24.56 o 
   5   5   1     1833.86     1891.78     22.64 o 
   6   5   1      740.77      761.67     11.03 o 
   7   5   1      999.30     1011.73     11.97 o 
   8   5   1      191.72      193.41      6.17 o 
   9   5   1      224.95      211.71      8.04 o 
  -9   6   1       41.09       43.23      4.74 o 
  -8   6   1      260.45      251.05      7.30 o 
  -7   6   1      265.49      267.62      6.45 o 
  -6   6   1       13.48       22.46      5.14 o 
  -5   6   1      891.96      903.43     12.16 o 
  -4   6   1        4.84        8.88      2.97 o 
  -3   6   1       49.74       70.24      2.95 o 
  -2   6   1     1042.92     1080.69     13.67 o 
  -1   6   1     1629.96     1676.27     19.02 o 
   0   6   1      317.62      283.21      6.17 o 
   1   6   1       93.50       99.97      2.84 o 
   2   6   1       10.27       10.52      1.78 o 
   3   6   1      148.86      142.02      4.29 o 
   4   6   1      100.75      102.58      6.36 o 
   5   6   1     1219.66     1213.48     17.90 o 
   6   6   1       17.12       24.18      4.16 o 
   7   6   1        1.82        5.34      3.66 o 
   8   6   1       35.34       33.53      4.22 o 
   9   6   1      151.37      153.40      5.92 o 
  -9   7   1      225.94      223.86      6.38 o 
  -8   7   1      290.58      305.24      7.61 o 
  -7   7   1       31.80       30.66      4.08 o 
  -6   7   1     1079.29     1001.36     11.66 o 
  -5   7   1       37.18       51.73      4.18 o 
  -4   7   1     1620.69     1609.24     20.80 o 
  -3   7   1     1866.54     1877.85     24.66 o 
  -2   7   1       50.97       58.18      2.97 o 
  -1   7   1      982.17      832.03     10.22 o 
   0   7   1      513.27      640.95      8.04 o 
   1   7   1      164.99      111.17      3.93 o 
   2   7   1     2291.05     2177.71     32.55 o 
   3   7   1     2894.03     2865.00     37.12 o 
   4   7   1     1030.11     1076.70     13.79 o 
   5   7   1      484.27      498.15     12.66 o 
   6   7   1       44.80       56.21      3.74 o 
   7   7   1      325.96      337.13      6.43 o 
   8   7   1      429.15      453.09     10.02 o 
   9   7   1      164.63      159.00      5.86 o 
  -8   8   1       55.10       66.94      5.10 o 
  -7   8   1      281.06      292.51      6.58 o 
  -6   8   1       74.23       77.02      3.90 o 
  -5   8   1      684.20      699.02     11.69 o 
  -4   8   1      796.33      790.42     11.10 o 
  -3   8   1      613.27      573.20      8.67 o 
  -2   8   1        6.56        9.74      2.76 o 
  -1   8   1      124.53      121.54      3.90 o 
   0   8   1        6.91        5.74      2.17 o 
   1   8   1      420.57      414.07      6.56 o 
   2   8   1       52.83       54.92      3.42 o 
   3   8   1      790.13      783.84     10.78 o 
   4   8   1      218.48      200.05      5.43 o 
   5   8   1       40.78       44.83      5.26 o 
   6   8   1      602.95      614.45      8.13 o 
   7   8   1        8.01        3.23      3.69 o 
   8   8   1       76.21       69.60      5.84 o 
  -8   9   1       67.47       76.72      4.79 o 
  -7   9   1      119.58      131.31      6.08 o 
  -6   9   1      517.30      508.62      7.27 o 
  -5   9   1       16.83       12.39      3.52 o 
  -4   9   1       72.93       59.77      4.03 o 
  -3   9   1      117.71      140.04      8.80 o 
  -2   9   1      827.44      791.80     11.40 o 
  -1   9   1     2070.89     2144.75     26.47 o 
   0   9   1      127.37      119.75      7.00 o 
   1   9   1     1018.79     1023.14     12.15 o 
   2   9   1      268.92      286.39      6.23 o 
   3   9   1     1207.00     1192.77     23.38 o 
   4   9   1     1313.77     1251.41     21.13 o 
   5   9   1      151.25      163.78      4.78 o 
   6   9   1      411.86      423.98      6.66 o 
   7   9   1      177.96      160.23      4.92 o 
   8   9   1       34.80       41.09      4.45 o 
  -8  10   1      216.59      205.73      5.37 o 
  -7  10   1       76.88       83.90      3.63 o 
  -6  10   1      569.30      535.06      8.51 o 
  -5  10   1       76.18       85.97      4.77 o 
  -4  10   1      243.30      234.47      6.09 o 
  -3  10   1       88.24       99.25      5.10 o 
  -2  10   1      558.89      580.52     11.78 o 
  -1  10   1     1089.87     1115.55     16.23 o 
   0  10   1     1446.47     1424.40     18.56 o 
   1  10   1      513.54      478.95      8.87 o 
   2  10   1      161.23      155.64      7.34 o 
   3  10   1       20.28       21.42      3.72 o 
   4  10   1      243.68      243.54      6.16 o 
   5  10   1      260.48      254.43      6.76 o 
   6  10   1      403.84      359.16      6.89 o 
   7  10   1       78.06       81.01      4.41 o 
   8  10   1       92.87       86.71      4.32 o 
  -7  11   1        3.68        6.29      4.38 o 
  -6  11   1        1.56       -3.13      3.13 o 
  -5  11   1      135.13      133.42      5.73 o 
  -4  11   1        3.48        1.76      3.65 o 
  -3  11   1      177.93      175.84      5.50 o 
  -2  11   1       67.76       69.25      4.71 o 
  -1  11   1      171.82      156.08      6.16 o 
   0  11   1      197.43      188.26     10.54 o 
   1  11   1      212.86      221.51      9.54 o 
   2  11   1       74.59       73.09      5.92 o 
   3  11   1       11.75       13.18      3.26 o 
   4  11   1       31.78       26.01      3.63 o 
   5  11   1       25.87       13.84      4.29 o 
   6  11   1        7.95        6.49      3.00 o 
   7  11   1       76.22       76.97      4.40 o 
  -6  12   1       55.96       50.49      5.23 o 
  -5  12   1      133.54      125.99      5.96 o 
  -4  12   1      199.64      205.10      8.08 o 
  -3  12   1       28.16       33.10      3.35 o 
  -2  12   1      768.67      773.17     11.52 o 
  -1  12   1       14.24       17.93      3.75 o 
   0  12   1       59.23       64.67      4.05 o 
   1  12   1      392.21      404.81      7.45 o 
   2  12   1      724.58      723.39     10.42 o 
   3  12   1       27.50       24.43      4.02 o 
   4  12   1      704.08      695.61     12.09 o 
   5  12   1      308.65      317.98      8.59 o 
   6  12   1       94.65      101.18      7.31 o 
  -6  13   1       52.97       50.13      3.76 o 
  -5  13   1      543.09      558.91     12.74 o 
  -4  13   1     1264.66     1312.14     25.57 o 
  -3  13   1      229.12      236.58      7.77 o 
  -2  13   1      520.10      502.61     11.00 o 
  -1  13   1     1327.83     1245.85     16.06 o 
   0  13   1     1100.54     1054.57     13.46 o 
   1  13   1      274.60      258.92      5.98 o 
   2  13   1     1441.31     1390.17     22.36 o 
   3  13   1      763.50      749.27     12.42 o 
   4  13   1      324.43      328.83      9.43 o 
   5  13   1      207.49      211.36      8.09 o 
   6  13   1      153.46      145.59      7.20 o 
  -5  14   1       65.80       64.70      4.60 o 
  -4  14   1        7.46        5.69      4.64 o 
  -3  14   1        1.88        3.36      4.38 o 
  -2  14   1        7.36        9.55      4.59 o 
  -1  14   1      243.75      229.15      7.13 o 
   0  14   1       70.68       76.28      5.49 o 
   1  14   1       18.68       21.60      5.07 o 
   2  14   1       19.00       21.67      4.71 o 
   3  14   1       12.25        7.55      4.84 o 
   4  14   1        7.13        8.52      4.20 o 
   5  14   1        7.14        4.82      6.43 o 
  -3  15   1      180.86      183.22      6.53 o 
  -2  15   1       75.36       98.86      5.11 o 
  -1  15   1       65.08       75.82      7.93 o 
   0  15   1       10.76       17.88      4.20 o 
   1  15   1       73.78       66.48      4.49 o 
   2  15   1      315.57      315.61      8.91 o 
   3  15   1       23.38       30.16      4.75 o 
  -1  16   1        7.01        2.78      5.14 o 
   0  16   1        4.75       11.16      3.53 o 
   1  16   1       40.26       41.18      3.45 o 
 -10   0   2        0.89       -1.56     14.14 o 
  -9   0   2       19.08       31.89     15.94 o 
  -8   0   2       40.63       28.08      8.06 o 
  -7   0   2       77.88       77.20     10.36 o 
  -6   0   2     1019.71     1082.71     20.97 o 
  -5   0   2     7211.30     7583.73    128.56 o 
  -4   0   2     2532.41     2640.77     38.08 o 
  -3   0   2       51.17       66.52      3.21 o 
  -2   0   2    15824.21    15235.59    276.22 o 
  -1   0   2     6304.44     5661.79    123.11 o 
   0   0   2     2212.99     2218.68     61.11 o 
   1   0   2    34306.65    30296.95    791.21 o 
   2   0   2     1420.55     1479.86     28.07 o 
   3   0   2     2211.95     2131.55     34.56 o 
   4   0   2      728.63      715.56     10.90 o 
   5   0   2     1277.96     1397.66     26.51 o 
   6   0   2      926.43      939.41     20.64 o 
   7   0   2       11.69       18.33      6.24 o 
   8   0   2       93.71       91.01     17.57 o 
  10   0   2      260.98      248.41     16.97 o 
 -10   1   2        3.80       -0.42      5.08 o 
  -9   1   2      149.05      144.31     14.92 o 
  -8   1   2      101.31      119.09      5.79 o 
  -7   1   2      318.99      309.37      9.02 o 
  -6   1   2       22.19       24.93      3.48 o 
  -5   1   2       22.51       19.17      2.30 o 
  -4   1   2     2895.03     2860.00     30.24 o 
  -3   1   2      212.08      183.84      3.39 o 
  -2   1   2     2947.09     2895.93     37.17 o 
  -1   1   2     3105.25     3049.25     47.61 o 
   0   1   2     2584.87     2598.32     39.91 o 
   1   1   2     8632.50     8884.60    135.85 o 
   2   1   2     3072.00     3180.86     41.10 o 
   3   1   2     1208.17     1173.57     13.91 o 
   4   1   2     3669.30     3684.02     38.96 o 
   5   1   2      464.14      427.80      6.49 o 
   6   1   2      973.48     1004.68     15.40 o 
   7   1   2      169.28      149.07      5.92 o 
   8   1   2      232.01      209.82     13.92 o 
   9   1   2       12.00        4.63     14.40 o 
  10   1   2       44.03       50.21      7.81 o 
 -10   2   2       27.98       34.81      5.99 o 
  -9   2   2       26.10       18.92     11.14 o 
  -8   2   2      123.93      119.24      7.16 o 
  -7   2   2       20.19       23.84      5.00 o 
  -6   2   2        7.30       11.50      3.07 o 
  -5   2   2      320.79      325.44      5.57 o 
  -4   2   2        9.51       15.35      1.83 o 
  -3   2   2      295.76      296.74      5.03 o 
  -2   2   2    24765.59    24108.24    291.83 o 
  -1   2   2       19.23       24.23      1.42 o 
   0   2   2     1528.48     1599.70     24.96 o 
   1   2   2     1715.12     1838.17     28.67 o 
   2   2   2      764.60      781.82      9.70 o 
   3   2   2      717.95      741.54     10.44 o 
   4   2   2     1188.09     1396.14     14.93 o 
   5   2   2      579.77      561.33      8.23 o 
   6   2   2      163.41      162.30      6.68 o 
   7   2   2       13.46       11.43      5.15 o 
   8   2   2       52.78       59.90      5.57 o 
   9   2   2       58.08       56.21     14.92 o 
  10   2   2       11.02        2.64      6.52 o 
 -10   3   2      544.71      532.06     22.37 o 
  -9   3   2      300.07      299.31     10.14 o 
  -8   3   2     1474.64     1444.00     18.70 o 
  -7   3   2     2042.66     2076.94     29.20 o 
  -6   3   2      973.33      937.31     13.19 o 
  -5   3   2     1183.34     1215.98     14.34 o 
  -4   3   2     2937.96     2841.49     29.03 o 
  -3   3   2     6762.57     6800.25     85.08 o 
  -2   3   2     5520.85     5400.52     66.00 o 
  -1   3   2       99.77      103.89      2.61 o 
   0   3   2     9589.16     9333.58    121.11 o 
   1   3   2     3031.46     2999.72     37.01 o 
   2   3   2     2612.18     2619.69     32.68 o 
   3   3   2     4038.15     3854.28     46.94 o 
   4   3   2     1717.29     1667.31     19.51 o 
   5   3   2      656.92      594.40      9.23 o 
   6   3   2     1520.15     1536.01     20.72 o 
   7   3   2      203.62      210.49      6.49 o 
   8   3   2      727.88      706.06     13.06 o 
   9   3   2       62.02       64.57     10.12 o 
  -9   4   2       62.97       50.08      8.17 o 
  -8   4   2        0.16       -4.12      4.12 o 
  -7   4   2      108.84      115.39      4.47 o 
  -6   4   2       18.95       17.60      3.60 o 
  -5   4   2       54.45       63.69      4.21 o 
  -4   4   2      175.15      199.16      4.25 o 
  -3   4   2      153.96      178.23      3.87 o 
  -2   4   2        1.91        8.58      1.34 o 
  -1   4   2     3429.55     3230.84     37.68 o 
   0   4   2      147.78      124.35      2.92 o 
   2   4   2     4935.02     5190.19     63.59 o 
   3   4   2     4072.53     4351.48     52.27 o 
   4   4   2      677.63      701.67      9.93 o 
   5   4   2     1128.77     1167.26     18.80 o 
   6   4   2        1.17        0.28      3.64 o 
   7   4   2        9.60       13.79      4.32 o 
   8   4   2       50.97       53.04      5.55 o 
   9   4   2      288.01      276.18     11.75 o 
  -9   5   2       47.49       48.05      5.25 o 
  -8   5   2      286.21      293.71      8.09 o 
  -7   5   2       22.34       21.75      3.64 o 
  -6   5   2      259.72      252.71      6.71 o 
  -5   5   2       46.83       43.54      3.26 o 
  -4   5   2     2359.59     2364.42     39.08 o 
  -3   5   2      741.31      650.68      9.85 o 
  -2   5   2     7367.66     7396.44     95.27 o 
  -1   5   2     2577.31     2458.13     30.53 o 
   0   5   2      472.76      518.94      7.90 o 
   1   5   2       51.55       58.65      2.73 o 
   2   5   2      979.55      966.00     13.06 o 
   3   5   2     7909.29     8027.71     88.63 o 
   4   5   2      456.68      429.22      7.22 o 
   5   5   2      831.25      794.34     11.15 o 
   6   5   2      716.54      702.96     10.06 o 
   7   5   2      638.51      643.82      9.67 o 
   8   5   2      557.57      554.54      9.92 o 
   9   5   2       66.27       62.06      7.13 o 
  -9   6   2       16.54       23.44      4.49 o 
  -8   6   2        0.65        1.07      4.56 o 
  -7   6   2       21.05       24.60      4.02 o 
  -6   6   2     1897.30     1867.61     31.70 o 
  -5   6   2        2.75        0.08      3.03 o 
  -4   6   2      426.28      494.26     11.54 o 
  -3   6   2       31.33       44.30      2.52 o 
  -2   6   2     1188.18     1299.00     15.84 o 
  -1   6   2     2639.79     2694.27     31.24 o 
   0   6   2      306.41      324.81      5.88 o 
   1   6   2      141.18      144.15      3.50 o 
   2   6   2      123.36      146.41      3.44 o 
   3   6   2       94.25       93.42      4.06 o 
   4   6   2      632.50      646.00     14.41 o 
   5   6   2      695.50      710.38      9.81 o 
   6   6   2      272.43      276.17      7.62 o 
   7   6   2       29.42       27.88      3.85 o 
   8   6   2       18.57       15.37      4.10 o 
   9   6   2       11.40       12.80      4.27 o 
  -9   7   2        0.17       -1.88      3.70 o 
  -8   7   2      196.44      197.85      6.35 o 
  -7   7   2       21.49       24.29      4.07 o 
  -6   7   2      227.82      237.63      5.71 o 
  -5   7   2      286.74      296.56      6.82 o 
  -4   7   2       24.53       24.97      3.38 o 
  -3   7   2      145.42      141.50      4.45 o 
  -2   7   2       30.84       48.45      2.81 o 
  -1   7   2      562.26      598.29      9.16 o 
   0   7   2      436.82      475.11      6.68 o 
   1   7   2       83.85       95.40      3.03 o 
   2   7   2       39.04       37.65      2.40 o 
   3   7   2       20.14       21.94      3.27 o 
   4   7   2      565.29      537.97      8.47 o 
   5   7   2        8.54       11.47      3.76 o 
   6   7   2      595.54      579.40      8.29 o 
   7   7   2       77.35       87.94      4.13 o 
   8   7   2       29.79       30.88      3.98 o 
   9   7   2       20.63       15.90      3.74 o 
  -8   8   2       10.28       11.10      4.05 o 
  -7   8   2      231.20      238.50      6.31 o 
  -6   8   2      135.14      132.08      4.44 o 
  -5   8   2       96.55      114.00      5.65 o 
  -4   8   2      125.52      133.61      5.80 o 
  -3   8   2      113.96      115.52      4.35 o 
  -2   8   2      264.02      271.28      5.74 o 
  -1   8   2      160.04      166.78      4.18 o 
   0   8   2      723.41      802.80     13.08 o 
   1   8   2      366.98      373.96      6.19 o 
   2   8   2      231.12      224.44      5.64 o 
   3   8   2      411.06      443.99      7.06 o 
   4   8   2      692.74      655.38     11.04 o 
   5   8   2      310.53      313.99      8.97 o 
   6   8   2      584.50      572.35      8.24 o 
   7   8   2        3.35        2.43      3.67 o 
   8   8   2       17.68       11.28      5.20 o 
  -8   9   2      276.53      288.58      7.29 o 
  -7   9   2      707.69      717.30      9.56 o 
  -6   9   2      337.78      370.85      7.07 o 
  -5   9   2      874.08      872.95     10.93 o 
  -4   9   2      520.34      538.26      9.36 o 
  -3   9   2      264.95      271.31      6.30 o 
  -2   9   2      153.64      133.84      5.67 o 
  -1   9   2      306.53      268.63      6.22 o 
   0   9   2     2505.16     2455.82     30.49 o 
   1   9   2     2177.67     2027.56     21.30 o 
   2   9   2     1554.97     1543.89     19.51 o 
   3   9   2      826.37      829.03     12.00 o 
   4   9   2      594.83      582.34      9.83 o 
   5   9   2       43.43       50.02      3.93 o 
   6   9   2       89.04      101.31      5.34 o 
   7   9   2      490.19      498.34      7.37 o 
   8   9   2      265.26      278.67      7.25 o 
  -8  10   2        2.75        3.78      2.88 o 
  -7  10   2        1.87       -0.42      3.01 o 
  -6  10   2        0.02        3.09      3.55 o 
  -5  10   2       29.69       37.47      3.65 o 
  -4  10   2        0.30       -1.15      3.51 o 
  -3  10   2      230.22      242.01      8.77 o 
  -2  10   2      848.54      893.94     13.59 o 
  -1  10   2      477.33      484.91      9.04 o 
   0  10   2      268.37      272.21      5.92 o 
   1  10   2        0.16       -0.81      3.06 o 
   2  10   2       56.89       52.79      3.55 o 
   3  10   2      205.42      223.98     13.15 o 
   4  10   2      892.72      820.89     11.90 o 
   5  10   2      180.44      189.43      5.69 o 
   6  10   2        0.35       -3.60      3.60 o 
   7  10   2       18.91       16.27      4.04 o 
  -7  11   2      160.30      171.67      6.16 o 
  -6  11   2      468.18      472.26      8.17 o 
  -5  11   2     1444.43     1427.44     19.74 o 
  -4  11   2      845.34      864.98     12.60 o 
  -3  11   2      903.79      898.57     15.74 o 
  -2  11   2      639.02      588.01     12.02 o 
  -1  11   2     2386.13     2426.88     41.58 o 
   0  11   2     1822.33     1843.51     27.18 o 
   1  11   2      911.79      960.46     15.52 o 
   2  11   2      938.42      958.63     17.56 o 
   3  11   2      547.35      528.04      9.61 o 
   4  11   2      500.48      493.05      8.23 o 
   5  11   2      615.38      609.56     10.46 o 
   6  11   2      449.83      475.33     10.19 o 
   7  11   2      449.81      461.44      9.51 o 
  -6  12   2       15.12        9.45      4.55 o 
  -5  12   2        6.68        1.95      3.52 o 
  -4  12   2      126.23      116.88      4.82 o 
  -3  12   2        4.33       -1.33      3.21 o 
  -2  12   2        3.45        2.69      3.26 o 
  -1  12   2      387.82      374.48      6.99 o 
   0  12   2      307.49      283.69      6.27 o 
   1  12   2       26.58       26.49      3.96 o 
   2  12   2       84.08       94.15      5.14 o 
   3  12   2      103.27      105.24      5.67 o 
   4  12   2      410.12      425.91     11.10 o 
   5  12   2       21.76       15.07      5.19 o 
   6  12   2       91.06       75.58      6.37 o 
  -6  13   2      129.81      146.58     12.86 o 
  -5  13   2      231.50      254.22      8.30 o 
  -4  13   2       59.33       68.95      4.76 o 
  -3  13   2       24.29       16.64      4.89 o 
  -2  13   2       71.88       80.85      5.81 o 
  -1  13   2      103.53       98.15      4.62 o 
   0  13   2      354.12      351.38      7.15 o 
   1  13   2      148.52      151.55      6.77 o 
   2  13   2       20.60       23.07      6.47 o 
   3  13   2       14.00       10.25      4.97 o 
   4  13   2       26.52       26.16      5.30 o 
   5  13   2      181.61      178.94      8.64 o 
   6  13   2        4.69        2.89      5.91 o 
  -5  14   2       70.67       66.27      3.82 o 
  -4  14   2      108.83      119.57      6.19 o 
  -3  14   2       83.73       80.93      6.34 o 
  -2  14   2      168.23      174.51      7.73 o 
  -1  14   2        4.51        2.89      4.30 o 
   0  14   2      182.60      199.98     12.69 o 
   1  14   2       12.76       11.99      5.31 o 
   2  14   2        2.53        4.02      4.80 o 
   3  14   2       10.94        8.20     10.54 o 
   4  14   2      279.58      286.52     15.77 o 
   5  14   2       15.04       17.76     12.34 o 
  -3  15   2      108.58      114.69      5.12 o 
  -2  15   2       63.96       87.78      5.50 o 
  -1  15   2       65.57       62.00      8.18 o 
   0  15   2       26.71       24.76      4.75 o 
   1  15   2       16.79       22.60      3.72 o 
   2  15   2      108.01      134.79      7.41 o 
   3  15   2      101.24       93.60      5.33 o 
  -1  16   2        3.01        6.30      4.03 o 
   0  16   2        0.39       -2.07      5.26 o 
   1  16   2       10.37        3.78      4.65 o 
 -10   1   3        6.41        0.85      4.02 o 
  -9   1   3      179.39      159.91      8.98 o 
  -8   1   3       45.21       40.66      4.57 o 
  -7   1   3      467.77      493.03     11.27 o 
  -6   1   3      210.82      213.62      9.01 o 
  -5   1   3       13.48       20.09      2.32 o 
  -4   1   3      983.06      936.82     10.46 o 
  -3   1   3      221.75      208.77      3.98 o 
  -2   1   3       29.29       31.49      1.36 o 
  -1   1   3    49228.43    41722.54    960.16 o 
   0   1   3     1760.12     1638.49     25.42 o 
   1   1   3    23175.99    22122.28    353.67 o 
   2   1   3     4950.70     5493.31     67.54 o 
   3   1   3      554.69      469.19      6.75 o 
   4   1   3     2956.26     3072.44     31.24 o 
   5   1   3      834.65      847.05     11.21 o 
   6   1   3       67.59       68.52      5.10 o 
   7   1   3       81.75       74.40      5.10 o 
   8   1   3        8.14        6.81      4.51 o 
   9   1   3        2.15       -7.20     13.89 o 
  10   1   3       63.25       52.45      7.25 o 
 -10   2   3      164.29      178.62      8.64 o 
  -9   2   3       37.79       32.73      6.83 o 
  -8   2   3      517.50      504.32     10.15 o 
  -7   2   3     2040.26     2025.49     32.37 o 
  -6   2   3     2026.18     2035.50     21.30 o 
  -5   2   3     2228.07     2023.56     22.33 o 
  -4   2   3     1196.51     1151.51     13.12 o 
  -3   2   3     1583.96     1486.03     19.53 o 
  -2   2   3    49409.96    44827.27    847.91 o 
  -1   2   3    26685.56    23840.33    332.75 o 
   0   2   3     1494.24     1443.66     22.53 o 
   1   2   3       63.58       67.24      1.76 o 
   2   2   3    19964.93    19852.10    228.15 o 
   3   2   3     1518.96     1445.30     19.14 o 
   4   2   3     8542.22     8755.37     86.65 o 
   5   2   3      496.58      477.11      7.54 o 
   6   2   3     1543.56     1496.54     20.26 o 
   7   2   3       40.55       36.06      4.32 o 
   8   2   3      435.69      416.14      9.85 o 
   9   2   3      283.69      298.69     24.69 o 
  10   2   3      256.23      263.33     15.43 o 
 -10   3   3        1.33        7.17      4.28 o 
  -9   3   3       69.70       63.79      5.83 o 
  -8   3   3        1.12        4.24      4.44 o 
  -7   3   3        2.02       -0.15      4.39 o 
  -6   3   3      262.42      264.29      6.42 o 
  -5   3   3        4.19       11.22      2.42 o 
  -4   3   3      967.72      988.81     11.59 o 
  -3   3   3     4157.64     4420.09     55.74 o 
  -2   3   3     6821.86     6978.83     80.65 o 
  -1   3   3      567.91      560.79      7.26 o 
   0   3   3      569.22      600.32      8.55 o 
   1   3   3       10.57       16.95      1.11 o 
   2   3   3      451.19      495.68      6.72 o 
   3   3   3    10932.78    11319.01    135.58 o 
   4   3   3       44.52       48.17      4.21 o 
   5   3   3      206.43      250.16      7.00 o 
   6   3   3      402.32      399.15      8.23 o 
   7   3   3        0.27        0.69      4.39 o 
   8   3   3       29.31       30.93      5.26 o 
   9   3   3        0.85       -9.09      9.09 o 
  -9   4   3      207.88      217.92     15.81 o 
  -8   4   3      781.54      807.51     12.78 o 
  -7   4   3       58.86       66.33      3.80 o 
  -6   4   3      468.80      463.05      8.51 o 
  -5   4   3      428.22      419.30      8.95 o 
  -4   4   3     1654.10     1518.50     20.44 o 
  -3   4   3     8990.59     8867.75    100.00 o 
  -2   4   3     8463.69     8290.01     95.49 o 
  -1   4   3     6750.95     6228.36     71.98 o 
   0   4   3      534.88      575.67      7.95 o 
   1   4   3      373.25      372.17      5.65 o 
   2   4   3     4535.15     4574.52     56.26 o 
   3   4   3     3534.92     3516.44     40.01 o 
   4   4   3     4172.41     4102.88     47.96 o 
   5   4   3       76.31       72.21      3.42 o 
   6   4   3     1682.42     1687.78     21.90 o 
   7   4   3      516.52      505.50      9.04 o 
   8   4   3      453.48      464.96     12.34 o 
   9   4   3      115.93      128.30     10.84 o 
  -9   5   3       14.99       13.69      4.80 o 
  -8   5   3      758.14      750.99     12.11 o 
  -7   5   3       35.74       42.80      3.78 o 
  -6   5   3      689.37      715.88     11.18 o 
  -5   5   3       39.77       37.69      3.35 o 
  -4   5   3      642.30      585.58      9.30 o 
  -3   5   3      521.28      631.08      9.65 o 
  -2   5   3      799.31      928.29     12.39 o 
  -1   5   3        7.68       16.56      1.96 o 
   0   5   3      885.63      909.46     12.08 o 
   1   5   3     1168.13     1195.36     15.71 o 
   2   5   3        6.03       10.96      1.71 o 
   3   5   3     2224.47     2289.52     24.08 o 
   4   5   3      118.52      103.73      3.63 o 
   5   5   3      280.27      333.69      5.99 o 
   6   5   3       35.36       37.32      3.91 o 
   7   5   3      340.57      322.35      7.60 o 
   8   5   3        1.31        4.87      5.13 o 
   9   5   3        0.93       -3.45      6.52 o 
  -9   6   3      223.46      209.32      6.74 o 
  -8   6   3       36.98       38.16      4.84 o 
  -7   6   3        7.65       14.96      3.87 o 
  -6   6   3        8.51       21.99      5.01 o 
  -5   6   3       19.99       22.47      3.71 o 
  -4   6   3       86.36       90.73      4.02 o 
  -3   6   3     3858.90     4029.77     45.59 o 
  -2   6   3     2359.40     2723.74     30.13 o 
  -1   6   3      272.55      215.26      4.35 o 
   0   6   3      502.33      512.02      7.25 o 
   1   6   3      115.81      131.79      3.31 o 
   2   6   3     1098.53     1180.82     14.03 o 
   3   6   3     2388.29     2441.76     30.22 o 
   4   6   3     3243.39     3228.89     39.95 o 
   5   6   3      147.25      148.16      4.45 o 
   6   6   3       20.03       29.64      4.46 o 
   7   6   3      127.57      112.66      4.42 o 
   8   6   3      113.25      112.05      6.73 o 
   9   6   3      552.22      526.97     10.99 o 
  -9   7   3       32.11       25.93      3.79 o 
  -8   7   3      382.74      407.49      8.33 o 
  -7   7   3      165.35      186.29      6.34 o 
  -6   7   3      374.75      379.19      6.93 o 
  -5   7   3      256.88      262.50      6.93 o 
  -4   7   3     1192.38     1185.85     16.01 o 
  -3   7   3      393.32      454.11      7.23 o 
  -2   7   3      289.79      282.72      5.16 o 
  -1   7   3     1778.88     1812.81     21.59 o 
   0   7   3      423.96      394.21      5.98 o 
   1   7   3     1640.35     1611.03     18.50 o 
   2   7   3      354.10      332.07      5.89 o 
   3   7   3      519.46      501.63      9.62 o 
   4   7   3     2259.07     2290.44     26.45 o 
   5   7   3      235.44      255.90      6.54 o 
   6   7   3      371.62      381.64      7.33 o 
   7   7   3      153.70      134.65      4.66 o 
   8   7   3      166.49      173.33      5.22 o 
   9   7   3      299.67      290.19      7.26 o 
  -8   8   3       11.02        7.77      3.95 o 
  -7   8   3       38.85       37.16      4.17 o 
  -6   8   3      550.56      591.13      9.03 o 
  -5   8   3      124.56      126.16      5.70 o 
  -4   8   3      195.59      180.01      7.14 o 
  -3   8   3       13.49       18.29      2.93 o 
  -2   8   3     1582.23     1612.72     24.40 o 
  -1   8   3      291.01      296.88      5.76 o 
   0   8   3     2244.80     2236.51     33.02 o 
   1   8   3      395.38      362.69      6.52 o 
   2   8   3       14.81       18.00      2.86 o 
   3   8   3     1197.31     1120.07     12.55 o 
   4   8   3       27.49       31.10      3.54 o 
   5   8   3       26.47       43.45      4.87 o 
   6   8   3      189.91      208.54     11.10 o 
   7   8   3      152.36      159.19      6.13 o 
   8   8   3       36.61       42.83      5.45 o 
  -8   9   3        4.50       -2.02      3.70 o 
  -7   9   3        5.30        5.18      3.40 o 
  -6   9   3       19.04       23.47      3.49 o 
  -5   9   3      113.41      132.32      4.22 o 
  -4   9   3       44.57       44.01      4.15 o 
  -3   9   3        9.96       14.13      3.33 o 
  -2   9   3       91.65       91.81      4.91 o 
  -1   9   3      102.21      138.72      6.52 o 
   0   9   3      225.15      288.80      5.71 o 
   1   9   3      221.11      214.24      4.61 o 
   2   9   3       99.10       98.64      4.69 o 
   3   9   3       36.56       35.61      3.53 o 
   4   9   3     1604.13     1562.29     26.29 o 
   5   9   3      152.39      143.28      5.63 o 
   6   9   3      204.21      195.67      5.90 o 
   7   9   3        8.43       11.72      3.87 o 
   8   9   3       24.38       31.44      5.81 o 
  -8  10   3      252.86      272.61     10.75 o 
  -7  10   3      733.54      752.99     17.88 o 
  -6  10   3      690.84      681.92      9.36 o 
  -5  10   3     1206.03     1189.30     14.96 o 
  -4  10   3      687.74      680.33     10.10 o 
  -3  10   3      426.29      456.23     10.94 o 
  -2  10   3       45.51       50.52      4.58 o 
  -1  10   3      657.27      626.93     11.20 o 
   0  10   3     1928.68     1903.24     22.32 o 
   1  10   3     3465.15     3377.66     35.77 o 
   2  10   3     1174.81     1199.36     20.46 o 
   3  10   3      123.06      130.27      8.11 o 
   4  10   3       56.02       69.05      6.67 o 
   5  10   3      727.95      724.56     13.53 o 
   6  10   3      532.26      540.90      8.59 o 
   7  10   3      561.42      537.88     11.38 o 
  -7  11   3       16.54       17.69      3.50 o 
  -6  11   3       78.15       79.96      3.86 o 
  -5  11   3       29.61       33.59      4.13 o 
  -4  11   3       20.59       14.87      3.98 o 
  -3  11   3      254.05      217.42      7.68 o 
  -2  11   3      854.70      857.46     11.94 o 
  -1  11   3      133.52      131.19      7.85 o 
   0  11   3     1109.68     1133.47     16.27 o 
   1  11   3       56.03       56.22      5.08 o 
   2  11   3      128.67      139.42      6.38 o 
   3  11   3      627.75      631.49     12.24 o 
   4  11   3      590.68      575.45     16.03 o 
   5  11   3      128.93      122.14      7.78 o 
   6  11   3       10.67        1.19      3.86 o 
   7  11   3        3.31       -4.26      4.45 o 
  -6  12   3      103.89      101.55      9.63 o 
  -5  12   3      155.33      163.78      9.35 o 
  -4  12   3      114.06      110.75      4.99 o 
  -3  12   3      102.47      117.49      6.79 o 
  -2  12   3       21.06       17.07      3.98 o 
  -1  12   3     2723.21     2660.61     30.51 o 
   0  12   3      500.49      495.42      8.29 o 
   1  12   3       56.78       56.52      4.43 o 
   2  12   3       24.51       28.46      5.28 o 
   3  12   3      249.80      250.95      7.89 o 
   4  12   3     1267.42     1285.70     22.49 o 
   5  12   3      547.46      531.33     11.71 o 
   6  12   3      162.01      179.08      8.64 o 
  -6  13   3       36.70       22.63      9.77 o 
  -5  13   3      134.52      140.94      7.61 o 
  -4  13   3      110.25      106.96      5.85 o 
  -3  13   3      151.09      114.42      6.37 o 
  -2  13   3       77.78      104.45      6.90 o 
  -1  13   3       83.25       80.43      4.99 o 
   0  13   3       44.16       41.32      4.32 o 
   1  13   3       17.98       12.30      4.27 o 
   2  13   3       28.57       27.94      6.60 o 
   3  13   3      127.99      111.65      8.96 o 
   4  13   3       25.52       32.66      5.94 o 
   5  13   3      247.67      228.99     10.03 o 
  -5  14   3        1.21        1.03      9.26 o 
  -4  14   3       98.85       99.18      5.98 o 
  -3  14   3       12.29       11.22      4.52 o 
  -2  14   3       17.99       18.05      6.85 o 
  -1  14   3       63.01       69.36      7.35 o 
   0  14   3       13.83       12.47      4.69 o 
   1  14   3        3.07        3.40      5.23 o 
   2  14   3        0.81       -6.27      6.27 o 
   3  14   3      423.73      447.45     22.63 o 
   4  14   3       21.34       15.66      4.60 o 
  -3  15   3       62.54       59.18      4.15 o 
  -2  15   3      184.17      190.47      7.27 o 
  -1  15   3      180.99      176.57     25.97 o 
   0  15   3      210.89      201.14      9.35 o 
   1  15   3       17.50       16.79      4.71 o 
   2  15   3       46.68       39.97      4.15 o 
   3  15   3       39.83       27.12      4.23 o 
  -1  16   3      286.35      283.38      7.04 o 
   0  16   3      119.38      117.64     12.09 o 
 -10   0   4       74.55       77.81      6.54 o 
  -9   0   4      558.92      560.04     17.66 o 
  -8   0   4      287.33      250.26      9.63 o 
  -7   0   4      828.02      816.01     18.56 o 
  -6   0   4     2323.99     2335.90     40.37 o 
  -5   0   4     4181.86     4230.38     64.58 o 
  -4   0   4      106.26       97.12      8.05 o 
  -3   0   4     5460.95     5235.17    139.78 o 
  -2   0   4    22692.66    21659.09    349.59 o 
  -1   0   4       91.19       92.38      6.26 o 
   0   0   4     3380.82     3410.86     74.49 o 
   1   0   4    25369.36    24062.18    518.45 o 
   2   0   4      119.26       92.67      3.11 o 
   4   0   4      116.98       95.41      3.74 o 
   5   0   4      597.66      550.38     11.52 o 
   6   0   4      601.22      571.56     14.88 o 
   7   0   4      220.26      229.72     10.52 o 
   8   0   4       25.04       22.26      7.75 o 
   9   0   4      452.40      474.71     26.23 o 
 -10   1   4        4.23        0.40      3.85 o 
  -9   1   4       22.49       21.42      5.56 o 
  -8   1   4       72.93       60.61      4.38 o 
  -7   1   4       49.54       34.03      5.31 o 
  -6   1   4      113.28      122.08      6.03 o 
  -5   1   4     2587.26     2599.96     29.51 o 
  -4   1   4      551.82      501.30      6.37 o 
  -3   1   4     2112.38     2317.95     37.47 o 
  -2   1   4      120.32      110.55      3.11 o 
  -1   1   4     3986.70     3986.63     61.44 o 
   0   1   4     3102.07     3215.63     55.32 o 
   1   1   4      811.66      836.30     10.82 o 
   2   1   4     7336.88     7423.34     90.95 o 
   3   1   4      851.03      751.33     10.04 o 
   4   1   4     4157.17     4464.10     48.89 o 
   5   1   4      503.68      527.31      7.62 o 
   6   1   4      200.35      198.65      7.92 o 
   7   1   4       69.57       73.35      5.19 o 
   8   1   4       41.98       35.84      5.06 o 
   9   1   4        4.66       -1.03     13.37 o 
 -10   2   4      234.07      207.04      9.87 o 
  -9   2   4      162.52      151.77      6.83 o 
  -8   2   4      164.63      151.97      5.78 o 
  -7   2   4      824.65      828.36     14.79 o 
  -6   2   4       48.71       49.84      4.40 o 
  -5   2   4     1433.42     1418.78     16.57 o 
  -4   2   4     2207.00     2406.64     25.85 o 
  -3   2   4     7929.07     7985.87     93.96 o 
  -2   2   4    32425.09    30849.78    353.52 o 
  -1   2   4    20796.45    19620.99    255.13 o 
   0   2   4      453.33      414.28      6.67 o 
   1   2   4     4789.70     5046.83     58.38 o 
   2   2   4     4771.56     4675.83     54.34 o 
   3   2   4     2075.97     2122.41     27.59 o 
   4   2   4     2124.47     2196.30     23.96 o 
   5   2   4     1025.40      999.52     12.94 o 
   6   2   4      448.93      427.46      8.39 o 
   7   2   4      243.21      232.56      8.69 o 
   8   2   4       20.27       14.35      5.63 o 
   9   2   4       53.10       41.66     13.89 o 
 -10   3   4       14.61       15.93      4.97 o 
  -9   3   4      533.27      556.88     13.00 o 
  -8   3   4      212.15      204.73      9.82 o 
  -7   3   4     1082.96     1094.78     14.21 o 
  -6   3   4       34.16       35.34      3.24 o 
  -5   3   4      756.91      704.38      9.37 o 
  -4   3   4      280.14      270.79      4.75 o 
  -3   3   4      617.75      570.47      8.60 o 
  -2   3   4    23626.79    23179.44    279.70 o 
  -1   3   4       48.71       62.89      1.91 o 
   0   3   4      189.93      185.42      3.30 o 
   1   3   4     5153.02     4849.76     58.37 o 
   2   3   4     1501.31     1427.89     17.34 o 
   3   3   4     8422.59     8779.04     98.93 o 
   4   3   4       23.92       29.17      2.29 o 
   5   3   4      412.04      415.10      8.67 o 
   6   3   4      369.99      375.04      7.21 o 
   7   3   4      245.81      275.86      7.96 o 
   8   3   4      619.16      612.67     14.17 o 
   9   3   4      965.43      986.08     31.63 o 
  -9   4   4       12.96       17.30      5.79 o 
  -8   4   4      706.52      653.15     11.24 o 
  -7   4   4      458.50      467.98      8.16 o 
  -6   4   4      115.30      116.38      4.70 o 
  -5   4   4       15.89       16.90      2.77 o 
  -4   4   4        6.35       10.42      2.24 o 
  -3   4   4      115.57      153.13      3.51 o 
  -2   4   4      167.16      158.91      3.47 o 
  -1   4   4     6178.09     6051.01     70.09 o 
   0   4   4     1698.70     1749.39     22.15 o 
   1   4   4     1022.23     1133.78     14.81 o 
   2   4   4      365.67      405.24      6.90 o 
   3   4   4      175.02      244.95      4.59 o 
   4   4   4      237.07      244.70      4.98 o 
   5   4   4      297.84      295.82      6.06 o 
   6   4   4      139.68      148.16      5.16 o 
   7   4   4       38.41       38.55      4.63 o 
   8   4   4        2.59        0.61      6.15 o 
   9   4   4      114.97      139.85     10.36 o 
  -9   5   4       57.95       66.00      5.23 o 
  -8   5   4      398.61      376.13      8.62 o 
  -7   5   4        3.04        6.37      3.33 o 
  -6   5   4       99.95      115.13      4.80 o 
  -5   5   4      113.89      112.16      3.95 o 
  -4   5   4     1466.45     1469.36     19.75 o 
  -3   5   4      577.12      491.59      7.96 o 
  -2   5   4      356.17      447.10      6.85 o 
  -1   5   4       13.53       19.88      3.87 o 
   0   5   4       16.84       17.43      1.76 o 
   1   5   4      241.29      267.98      4.80 o 
   2   5   4     1524.95     1553.51     18.03 o 
   3   5   4     4060.00     4281.66     43.87 o 
   4   5   4       41.78       54.86      8.11 o 
   5   5   4      650.40      679.28      8.74 o 
   6   5   4       41.10       39.98      4.43 o 
   7   5   4      343.23      339.53      7.51 o 
   8   5   4       12.28       20.78      5.00 o 
   9   5   4      118.94      119.80      9.27 o 
  -9   6   4      509.17      510.92      9.74 o 
  -8   6   4      363.45      367.39      8.45 o 
  -7   6   4       25.69       29.77      3.83 o 
  -6   6   4       79.42       97.49      5.85 o 
  -5   6   4     2195.82     2221.03     28.86 o 
  -4   6   4     1285.87     1206.73     17.94 o 
  -3   6   4     1358.58     1312.42     16.08 o 
  -2   6   4      606.98      525.53      7.21 o 
  -1   6   4      333.21      268.30      4.67 o 
   0   6   4      315.85      261.18      4.68 o 
   1   6   4     1969.48     1911.46     21.71 o 
   2   6   4     6146.97     6146.84     66.72 o 
   3   6   4     5992.24     6090.70     78.26 o 
   4   6   4     4846.17     4947.00     53.44 o 
   5   6   4      900.71      894.01     10.80 o 
   6   6   4      500.67      492.56      8.58 o 
   7   6   4     1297.49     1323.62     17.12 o 
   8   6   4      761.20      750.94     12.37 o 
   9   6   4      545.21      547.99     13.23 o 
  -9   7   4        4.00        4.46      3.10 o 
  -8   7   4        0.12        3.33      4.21 o 
  -7   7   4       27.86       39.02      4.15 o 
  -6   7   4       69.92       74.53      3.93 o 
  -5   7   4       15.93       17.09      3.95 o 
  -4   7   4       10.14       13.91      2.97 o 
  -3   7   4     3015.48     3282.69     40.70 o 
  -2   7   4       11.37       13.37      2.43 o 
  -1   7   4     2328.71     2511.85     33.02 o 
   0   7   4      277.61      299.91      5.39 o 
   1   7   4       82.05       80.55      2.99 o 
   2   7   4     1070.13     1068.18     15.42 o 
   3   7   4      108.34      100.56      4.99 o 
   4   7   4      200.99      195.40      5.30 o 
   5   7   4      486.81      511.32      9.24 o 
   6   7   4      675.77      682.18     10.89 o 
   7   7   4       10.73       15.31      4.43 o 
   8   7   4        0.40        0.01      4.02 o 
   9   7   4       25.67       32.70      6.52 o 
  -8   8   4      246.52      257.09      7.36 o 
  -7   8   4       41.88       51.84      4.78 o 
  -6   8   4       38.58       47.14      3.74 o 
  -5   8   4      292.55      274.18      7.85 o 
  -4   8   4     1096.46     1095.46     20.38 o 
  -3   8   4      856.16      829.56     12.10 o 
  -2   8   4     2139.73     2289.60     33.60 o 
  -1   8   4      886.74      850.22     15.70 o 
   0   8   4     2112.49     2063.18     43.84 o 
   1   8   4     1105.34     1063.56     19.48 o 
   2   8   4     1807.70     1830.94     21.20 o 
   3   8   4     2016.46     2004.17     22.79 o 
   4   8   4      812.63      826.27     13.19 o 
   5   8   4       80.66       84.57      4.90 o 
   6   8   4      554.64      555.87      9.67 o 
   7   8   4      267.00      262.91      6.64 o 
   8   8   4      482.90      491.38     11.15 o 
  -8   9   4       22.31       13.93      6.83 o 
  -7   9   4        2.82        2.60      3.43 o 
  -6   9   4      367.23      354.46      7.71 o 
  -5   9   4      140.43      137.93      5.29 o 
  -4   9   4       27.48       37.47      4.74 o 
  -3   9   4        6.51        5.00      3.25 o 
  -2   9   4       10.01       11.39      3.13 o 
  -1   9   4       28.21       35.40      3.36 o 
   0   9   4      120.53      109.23      6.36 o 
   1   9   4     1165.28     1142.69     13.64 o 
   2   9   4      419.77      440.36      7.49 o 
   3   9   4       28.71       37.11      3.74 o 
   4   9   4      564.81      531.37     22.57 o 
   5   9   4       80.97       93.13      4.97 o 
   6   9   4      845.47      839.71     14.47 o 
   7   9   4       26.39       24.54      3.92 o 
   8   9   4       14.57       17.27      4.29 o 
  -7  10   4       19.53       14.80      4.10 o 
  -6  10   4        7.81       10.90      3.53 o 
  -5  10   4       59.81       57.49      3.84 o 
  -4  10   4       10.51       17.77      4.03 o 
  -3  10   4      139.77      126.02      8.76 o 
  -2  10   4      509.49      504.57      9.99 o 
  -1  10   4      450.87      470.69      8.45 o 
   0  10   4      517.57      508.04      8.78 o 
   1  10   4      153.16      146.10      8.17 o 
   2  10   4      719.36      721.98     11.69 o 
   3  10   4      138.33      135.87      7.51 o 
   4  10   4       11.05        9.57      4.91 o 
   5  10   4       16.83       24.90      3.88 o 
   6  10   4        1.61       -4.23      4.23 o 
   7  10   4        2.54       -0.42      5.94 o 
  -7  11   4       38.55       42.03      7.13 o 
  -6  11   4      278.95      298.44      6.51 o 
  -5  11   4      110.84      115.72      4.93 o 
  -4  11   4      380.44      334.69      7.93 o 
  -3  11   4      166.52      158.12      7.73 o 
  -2  11   4      513.24      461.55      8.64 o 
  -1  11   4      134.76      140.59      6.33 o 
   0  11   4      750.01      780.32     15.45 o 
   1  11   4      884.69      891.37     18.92 o 
   2  11   4      369.58      343.41      9.13 o 
   3  11   4      103.47      102.28      7.68 o 
   4  11   4      548.79      581.18     14.12 o 
   5  11   4      364.41      373.27     10.05 o 
   6  11   4      145.80      142.83      6.14 o 
   7  11   4      117.55      124.86      5.02 o 
  -6  12   4      192.46      170.75     15.94 o 
  -5  12   4       41.81       38.86      3.78 o 
  -4  12   4       82.32       93.64      5.41 o 
  -3  12   4       12.42        9.61      3.94 o 
  -2  12   4      290.38      282.49      7.82 o 
  -1  12   4      599.28      561.28      8.56 o 
   0  12   4      562.53      556.04      8.79 o 
   1  12   4       15.06       17.38      3.83 o 
   2  12   4      185.47      197.06      8.84 o 
   3  12   4      823.66      804.49     15.41 o 
   4  12   4      332.31      328.09     10.84 o 
   5  12   4      194.48      198.52     12.92 o 
   6  12   4       41.42       37.71      5.52 o 
  -5  13   4        7.20        1.67      6.94 o 
  -4  13   4        0.66       -3.92      5.05 o 
  -3  13   4      151.56      146.92     10.54 o 
  -2  13   4       55.49       57.33      5.86 o 
  -1  13   4      130.96      142.16     13.51 o 
   0  13   4      450.92      434.84      8.03 o 
   1  13   4        2.78        5.89      4.83 o 
   2  13   4      199.11      175.55      7.47 o 
   3  13   4      508.06      499.78     14.44 o 
   4  13   4        1.21        3.98      4.51 o 
   5  13   4        8.30       -2.37      5.14 o 
  -4  14   4      187.75      182.38     21.60 o 
  -3  14   4      172.94      188.28     18.04 o 
  -2  14   4      387.46      407.58      9.98 o 
  -1  14   4      257.12      278.22      8.77 o 
   0  14   4      732.98      756.58     12.94 o 
   1  14   4       61.21       63.00      5.01 o 
   2  14   4       21.05       16.17      5.75 o 
   3  14   4      260.30      267.06      9.22 o 
   4  14   4      115.08      119.03      9.87 o 
  -3  15   4       17.62       25.56      5.54 o 
  -2  15   4      323.83      324.80      8.65 o 
  -1  15   4      370.08      395.59     14.13 o 
   0  15   4      136.34      126.54      6.09 o 
   1  15   4       70.85       77.35      5.39 o 
   2  15   4       18.00       20.02      4.59 o 
   3  15   4        1.33        3.48      3.58 o 
 -10   1   5      168.70      165.51      7.42 o 
  -9   1   5      393.90      398.39      9.26 o 
  -8   1   5       37.04       32.50      3.95 o 
  -7   1   5      390.35      366.73      9.77 o 
  -6   1   5     2811.65     2889.08     33.10 o 
  -5   1   5     2539.25     2368.12     27.16 o 
  -4   1   5     3075.06     3016.79     32.08 o 
  -3   1   5     2518.72     2949.11     43.32 o 
  -2   1   5      164.11      194.86      5.61 o 
  -1   1   5     4045.03     3977.34     49.14 o 
   0   1   5     2390.61     2395.09     37.49 o 
   1   1   5      177.28      166.47      3.09 o 
   2   1   5    14802.40    14503.73    158.59 o 
   3   1   5       76.71       80.94      3.28 o 
   4   1   5      723.61      746.85      9.28 o 
   5   1   5     1304.24     1223.06     15.23 o 
   6   1   5     1514.77     1558.22     19.97 o 
   7   1   5      258.37      254.37      7.40 o 
   8   1   5      154.47      178.35      8.35 o 
   9   1   5      370.24      395.51     23.66 o 
 -10   2   5        0.89       -1.74      3.36 o 
  -9   2   5       48.54       55.74      4.97 o 
  -8   2   5       95.21       91.64      6.73 o 
  -7   2   5       69.95       68.19      5.39 o 
  -6   2   5        9.92        5.07      3.21 o 
  -5   2   5      143.15      153.91      4.26 o 
  -4   2   5       37.47       42.18      2.23 o 
  -2   2   5     6140.97     5986.31     65.83 o 
  -1   2   5     3386.00     3331.77     39.00 o 
   0   2   5      881.17      820.88     10.08 o 
   1   2   5        7.18        9.25      1.73 o 
   2   2   5      253.52      283.99      4.38 o 
   3   2   5     8652.34     9150.53    106.55 o 
   4   2   5      446.42      543.70      8.09 o 
   5   2   5      309.92      339.36      6.61 o 
   6   2   5        1.59        0.14      3.35 o 
   7   2   5        6.28       15.36      8.27 o 
   8   2   5      193.58      194.39     14.14 o 
   9   2   5        2.66        3.09     12.86 o 
  -9   3   5        3.28        0.14      5.06 o 
  -8   3   5      297.25      297.61      7.62 o 
  -7   3   5       22.66       32.50      3.79 o 
  -6   3   5       38.28       35.66      3.84 o 
  -5   3   5      153.88      174.93      4.93 o 
  -4   3   5      298.12      245.78      4.53 o 
  -3   3   5      243.35      233.57      4.77 o 
  -2   3   5     1232.90     1237.07     14.92 o 
  -1   3   5     1773.74     1697.05     19.23 o 
   0   3   5     6499.99     6610.57     76.65 o 
   1   3   5     1355.20     1373.91     16.63 o 
   2   3   5     1752.09     1980.56     23.76 o 
   3   3   5     4167.25     4493.47     50.82 o 
   4   3   5      614.23      553.98      9.00 o 
   5   3   5       94.36       89.39      4.26 o 
   6   3   5      323.21      321.29      7.85 o 
   7   3   5      393.92      384.76      8.92 o 
   8   3   5        2.60       21.48      8.47 o 
   9   3   5       58.75       48.86     12.34 o 
  -9   4   5      181.53      174.75      8.50 o 
  -8   4   5       55.61       52.52      5.10 o 
  -7   4   5        6.07        5.21      3.78 o 
  -6   4   5      371.46      385.91      7.22 o 
  -5   4   5      981.04      958.90     11.76 o 
  -4   4   5     1185.14     1249.59     15.92 o 
  -3   4   5     1328.27     1388.11     17.85 o 
  -2   4   5      193.20      190.43      3.96 o 
  -1   4   5     1802.00     1798.64     21.56 o 
   0   4   5      408.80      463.58      7.69 o 
   1   4   5       91.91      101.55      2.81 o 
   2   4   5     1897.16     2040.11     26.04 o 
   3   4   5      339.14      355.05      6.23 o 
   4   4   5     1536.69     1620.48     21.76 o 
   5   4   5      135.11      167.32      9.77 o 
   6   4   5      280.37      304.20      7.80 o 
   7   4   5       55.83       69.73      5.10 o 
   8   4   5        9.84        9.14      5.89 o 
   9   4   5       17.29        9.77     10.80 o 
  -9   5   5      139.45      176.94      7.30 o 
  -8   5   5       29.67       31.38      4.84 o 
  -7   5   5       91.12       95.43      4.55 o 
  -6   5   5      226.01      219.88      6.19 o 
  -5   5   5     1074.42     1024.43     13.16 o 
  -4   5   5      156.84      167.85      5.09 o 
  -3   5   5       89.59      108.99      3.75 o 
  -2   5   5      581.52      504.81      7.15 o 
  -1   5   5    10032.69    10212.51    131.91 o 
   0   5   5      148.38      113.28      3.13 o 
   1   5   5     1718.34     1724.02     20.92 o 
   2   5   5     1978.91     1965.54     23.74 o 
   3   5   5       49.67       48.26      3.78 o 
   4   5   5     4398.29     4602.05     57.63 o 
   5   5   5      328.60      296.31      5.87 o 
   6   5   5      786.00      791.36     16.54 o 
   7   5   5      204.89      219.49      6.09 o 
   8   5   5      103.18      105.00      5.63 o 
   9   5   5      211.27      204.19     10.91 o 
  -9   6   5       19.25       17.55      3.88 o 
  -8   6   5      108.33      112.66      5.33 o 
  -7   6   5     1374.07     1380.73     24.44 o 
  -6   6   5      110.45      107.20      4.71 o 
  -5   6   5       32.12       34.79      3.58 o 
  -4   6   5      138.28      162.91      4.48 o 
  -3   6   5       17.17       14.85      2.60 o 
  -2   6   5      272.09      274.78      5.08 o 
  -1   6   5     1390.36     1550.51     21.15 o 
   0   6   5     1915.68     1885.68     23.81 o 
   1   6   5        6.08       18.69      2.10 o 
   2   6   5       26.65       28.48      2.38 o 
   3   6   5      378.26      373.92      7.29 o 
   4   6   5       50.29       65.96      3.65 o 
   5   6   5        5.69        5.30      3.10 o 
   6   6   5       86.46       91.03      6.66 o 
   7   6   5        4.66        8.58      4.22 o 
   8   6   5       20.99       20.87      4.60 o 
   9   6   5        2.22        1.78      4.84 o 
  -9   7   5      534.06      516.70     12.93 o 
  -8   7   5      646.20      682.96     10.67 o 
  -7   7   5      106.50      114.02      7.35 o 
  -6   7   5      656.21      662.94      9.46 o 
  -5   7   5      400.18      422.18      8.66 o 
  -4   7   5     2530.40     2441.32     25.17 o 
  -3   7   5     3174.36     3391.90     47.09 o 
  -2   7   5     3578.95     3752.27     51.25 o 
  -1   7   5      750.97      675.24     13.09 o 
   0   7   5     5082.88     5010.14     68.84 o 
   1   7   5     3459.27     3287.44     43.05 o 
   2   7   5     5868.98     5868.53     67.24 o 
   3   7   5     2879.27     2842.33     28.80 o 
   4   7   5     2668.69     2703.07     30.17 o 
   5   7   5     1708.09     1730.88     22.33 o 
   6   7   5     1117.56     1090.06     14.94 o 
   7   7   5     1226.62     1208.38     16.72 o 
   8   7   5      430.85      417.60      8.90 o 
  -8   8   5      217.52      210.06     11.21 o 
  -7   8   5      221.35      209.62      6.70 o 
  -6   8   5       92.25      101.61      5.15 o 
  -5   8   5       85.44       77.14      4.51 o 
  -4   8   5      985.14      952.57     19.69 o 
  -3   8   5      316.64      293.95      6.90 o 
  -2   8   5       32.06       27.52      4.09 o 
  -1   8   5       12.27       11.17      3.13 o 
   0   8   5       75.13       69.57      3.76 o 
   1   8   5      360.00      361.40      8.61 o 
   2   8   5      626.28      617.17      8.57 o 
   3   8   5        0.40       -1.01      3.13 o 
   4   8   5      101.07      110.93      5.54 o 
   5   8   5        2.32        9.28      4.15 o 
   6   8   5        0.73       -2.29      4.22 o 
   7   8   5        2.33        1.44      4.19 o 
   8   8   5       18.85       21.17      7.29 o 
  -8   9   5        5.39        5.03      6.21 o 
  -7   9   5      132.26      144.81      5.79 o 
  -6   9   5      331.35      338.88      7.90 o 
  -5   9   5      368.92      360.22      7.30 o 
  -4   9   5      736.31      725.30     15.27 o 
  -3   9   5      715.72      716.22     18.56 o 
  -2   9   5      513.00      513.16      9.61 o 
  -1   9   5       59.58       70.30      3.87 o 
   0   9   5      999.31     1005.38     14.56 o 
   1   9   5     1507.29     1459.01     19.80 o 
   2   9   5     1427.97     1463.70     17.78 o 
   3   9   5      173.25      177.74      5.52 o 
   4   9   5       24.08       21.98      4.49 o 
   5   9   5       78.10       74.71      5.46 o 
   6   9   5       39.47       47.06      5.74 o 
   7   9   5      168.70      152.47     10.60 o 
   8   9   5       46.28       42.53      4.24 o 
  -7  10   5        8.82       18.95      8.40 o 
  -6  10   5        4.69        1.71      3.40 o 
  -5  10   5        6.29        4.45      3.55 o 
  -4  10   5      203.54      204.08      7.16 o 
  -3  10   5       89.62       72.75      6.04 o 
  -2  10   5      141.98      144.60      5.25 o 
  -1  10   5       40.71       45.31      3.90 o 
   0  10   5        1.67        1.80      3.50 o 
   1  10   5      868.86      890.68     13.19 o 
   2  10   5      488.81      498.31      8.30 o 
   3  10   5       51.34       51.05      5.87 o 
   4  10   5        0.74        2.43      4.63 o 
   5  10   5      427.79      398.58      9.85 o 
   6  10   5        0.10       -4.19      4.85 o 
   7  10   5       90.78       69.45      5.27 o 
  -7  11   5       28.42       18.99      6.37 o 
  -6  11   5      182.15      184.50      5.39 o 
  -5  11   5      115.66      122.67      4.95 o 
  -4  11   5        4.97        2.86      3.88 o 
  -3  11   5        6.60       11.92      4.83 o 
  -2  11   5      111.82      115.25      4.68 o 
  -1  11   5       94.96       85.78      4.40 o 
   0  11   5       63.47       61.57      4.85 o 
   1  11   5     1130.35     1084.22     12.75 o 
   2  11   5       31.52       28.62      3.97 o 
   3  11   5      130.29      134.27     13.66 o 
   4  11   5       47.13       63.81      6.12 o 
   5  11   5       60.68       71.92      5.56 o 
   6  11   5      121.77      127.51      6.79 o 
   7  11   5       11.57        3.26      3.47 o 
  -6  12   5        1.67      -11.31     11.31 o 
  -5  12   5       22.13       17.59      3.45 o 
  -4  12   5       55.20       47.37      4.33 o 
  -3  12   5       26.89       24.58      4.20 o 
  -2  12   5       29.78       27.64      4.10 o 
  -1  12   5       78.81       75.45      4.08 o 
   0  12   5      149.98      142.05      5.72 o 
   1  12   5       11.05        9.96      3.84 o 
   2  12   5      238.65      225.11      8.44 o 
   3  12   5      256.76      264.61     11.87 o 
   4  12   5        0.12       -0.93      6.15 o 
   5  12   5       19.06       13.67      6.63 o 
   6  12   5        3.98       -0.13      4.45 o 
  -5  13   5       72.25       72.52     13.37 o 
  -4  13   5       34.88       39.73      3.38 o 
  -3  13   5      516.78      539.14      9.97 o 
  -2  13   5       39.13       36.10      4.02 o 
  -1  13   5     1268.13     1256.18     19.31 o 
   0  13   5      273.53      281.26      7.57 o 
   1  13   5       27.27       30.47      4.67 o 
   2  13   5       53.25       52.88      6.71 o 
   3  13   5       73.02       79.58      7.27 o 
   4  13   5       99.14      108.31      9.38 o 
   5  13   5      421.19      424.83     23.92 o 
  -4  14   5        9.74        6.17     11.83 o 
  -3  14   5       15.94       14.13      7.82 o 
  -2  14   5       17.92        7.04      4.53 o 
  -1  14   5        1.15        1.45      4.71 o 
   0  14   5        1.47        7.91      4.37 o 
   1  14   5        0.44        2.90      4.80 o 
   2  14   5       34.22       26.63      4.89 o 
   3  14   5        2.25       -0.26      7.97 o 
   4  14   5      144.55      112.78      7.64 o 
  -3  15   5      170.20      181.52      9.37 o 
  -2  15   5      376.29      369.27      8.96 o 
  -1  15   5      513.31      562.21     17.05 o 
   0  15   5      208.29      232.96      6.94 o 
   1  15   5      200.70      204.94      6.50 o 
   2  15   5       46.34       44.62      4.60 o 
   3  15   5      228.99      238.53      6.86 o 
 -10   0   6       67.20       57.89      5.68 o 
  -9   0   6      146.63      152.90      7.95 o 
  -8   0   6       11.32       10.92      5.11 o 
  -7   0   6      327.43      325.10     13.34 o 
  -6   0   6      935.88      892.99     25.06 o 
  -5   0   6     2093.21     2048.52     30.93 o 
  -4   0   6      892.16      866.67     14.13 o 
  -3   0   6     2453.15     2858.81     55.60 o 
  -2   0   6      235.68      329.47      6.73 o 
  -1   0   6      800.61      719.11     15.51 o 
   0   0   6       83.90       98.99      3.93 o 
   1   0   6     3684.96     3468.26     57.44 o 
   2   0   6      798.52      739.93     13.58 o 
   3   0   6      168.26      123.69      4.49 o 
   4   0   6      239.09      216.15      7.33 o 
   5   0   6      148.95      136.76     10.29 o 
   6   0   6      238.98      250.82     11.48 o 
   7   0   6      241.21      237.47     15.17 o 
   8   0   6      491.25      515.34     21.09 o 
 -10   1   6       26.26       27.98      3.57 o 
  -9   1   6       30.56       33.83      4.63 o 
  -8   1   6      255.51      237.76      6.29 o 
  -7   1   6      114.98      117.81      5.91 o 
  -6   1   6      107.00       95.85      4.14 o 
  -5   1   6      960.80     1027.01     12.57 o 
  -4   1   6      326.29      363.85      5.30 o 
  -3   1   6      501.35      470.56      7.37 o 
  -2   1   6     3524.72     3457.78     40.40 o 
  -1   1   6     3061.07     2834.01     36.69 o 
   0   1   6       18.03       14.76      1.10 o 
   1   1   6     2390.21     2417.55     30.31 o 
   2   1   6       47.45       41.34      1.72 o 
   3   1   6       60.67       68.20      2.78 o 
   4   1   6      133.61      165.09      4.39 o 
   5   1   6      130.29      125.91      6.57 o 
   6   1   6        5.06       11.91      3.74 o 
   7   1   6      232.41      196.47     13.21 o 
   8   1   6        3.38        4.66      6.06 o 
 -10   2   6        7.17        9.04      3.81 o 
  -9   2   6      109.70      124.02      6.44 o 
  -8   2   6       30.79       45.14      4.09 o 
  -7   2   6       53.02       53.59      3.73 o 
  -6   2   6      644.64      647.30      9.57 o 
  -5   2   6        9.11       16.33      3.54 o 
  -4   2   6     4127.33     3986.65     41.96 o 
  -3   2   6      878.89      805.28     11.48 o 
  -2   2   6      265.06      289.54      4.27 o 
  -1   2   6     1069.12     1118.13     13.50 o 
   0   2   6     1325.83     1231.32     14.98 o 
   1   2   6    16971.40    16751.58    204.60 o 
   2   2   6     1697.67     1954.24     24.84 o 
   3   2   6      155.02      212.37      5.06 o 
   4   2   6       20.00       20.43      2.52 o 
   5   2   6      837.94      829.91     11.99 o 
   6   2   6     2809.80     2753.74     34.50 o 
   7   2   6      152.20      155.44      7.55 o 
   8   2   6       26.21       27.36      8.56 o 
  -9   3   6      105.16      118.21      9.82 o 
  -8   3   6       67.52       55.27      5.19 o 
  -7   3   6      231.43      234.59      5.65 o 
  -6   3   6     1359.58     1314.60     16.83 o 
  -5   3   6      749.41      704.51      8.76 o 
  -4   3   6       55.85       71.06      2.73 o 
  -3   3   6     3572.17     3546.57     39.28 o 
  -2   3   6     4886.99     4647.32     51.49 o 
  -1   3   6     4013.06     4016.56     46.88 o 
   0   3   6     3974.71     3768.65     44.19 o 
   1   3   6      910.61      809.36     10.92 o 
   2   3   6     6045.64     6014.91     77.42 o 
   3   3   6     7642.08     7870.79     92.80 o 
   4   3   6       57.23       66.82      3.83 o 
   5   3   6     4680.08     4579.62     50.23 o 
   6   3   6      251.68      258.81      7.33 o 
   7   3   6      323.90      356.09      8.70 o 
   8   3   6      377.19      337.90     11.79 o 
   9   3   6       13.20       11.31     10.80 o 
  -9   4   6      188.50      213.54      7.93 o 
  -8   4   6      113.84      107.57      5.52 o 
  -7   4   6        0.98        3.08      3.55 o 
  -6   4   6       20.56       22.08      3.76 o 
  -5   4   6       43.06       49.66      3.12 o 
  -4   4   6     6306.20     6570.58     75.60 o 
  -3   4   6     9500.13     9736.00    125.99 o 
  -2   4   6     1659.99     1783.06     22.98 o 
  -1   4   6       38.11       32.18      1.96 o 
   0   4   6      545.03      600.76      8.91 o 
   1   4   6      873.35      985.42     14.17 o 
   2   4   6       15.14       17.54      2.61 o 
   3   4   6       21.69       23.34      2.24 o 
   4   4   6     1890.73     2005.84     26.46 o 
   5   4   6      238.17      263.95      6.37 o 
   6   4   6      128.53      118.94      5.09 o 
   7   4   6      523.67      501.89      8.83 o 
   8   4   6       76.36       71.72      6.32 o 
   9   4   6      104.08      109.03     12.34 o 
  -9   5   6      209.27      200.09      6.38 o 
  -8   5   6      328.95      347.85      8.09 o 
  -7   5   6      923.15      933.15     14.22 o 
  -6   5   6       18.12       25.58      3.95 o 
  -5   5   6     2120.27     2154.18     26.11 o 
  -4   5   6     4367.28     4512.07     78.72 o 
  -3   5   6       61.05       58.21      3.77 o 
  -2   5   6     5119.19     5335.83     64.75 o 
  -1   5   6     2816.50     2745.02     39.45 o 
   0   5   6     3767.78     3803.28     47.00 o 
   1   5   6      957.03      948.26     12.23 o 
   2   5   6      990.11     1058.40     12.22 o 
   3   5   6      768.08      749.56     10.27 o 
   4   5   6      347.14      316.40      5.84 o 
   5   5   6     1464.01     1422.36     18.35 o 
   6   5   6       46.33       57.82      4.67 o 
   7   5   6      447.01      434.40      8.27 o 
   8   5   6      951.53      918.14     15.41 o 
   9   5   6      191.54      188.75     14.40 o 
  -9   6   6      167.33      156.40     10.92 o 
  -8   6   6      603.72      647.20     11.32 o 
  -7   6   6      188.50      179.68      6.80 o 
  -6   6   6      147.45      151.16      4.79 o 
  -5   6   6       40.88       46.89      4.00 o 
  -4   6   6     1961.92     1880.12     24.76 o 
  -3   6   6      288.33      281.19      7.12 o 
  -2   6   6     2116.63     2034.19     28.25 o 
  -1   6   6     1758.38     1690.26     23.00 o 
   0   6   6     2067.94     1971.81     24.94 o 
   1   6   6     3727.94     3754.83     43.47 o 
   2   6   6     2934.62     3012.76     36.41 o 
   3   6   6      768.11      778.48     12.17 o 
   4   6   6      628.15      624.22      8.25 o 
   5   6   6      231.31      230.62      5.87 o 
   6   6   6      414.31      425.88      8.69 o 
   7   6   6      184.08      196.03      6.92 o 
   8   6   6      569.70      554.33      9.94 o 
   9   6   6      343.64      314.24     15.94 o 
  -9   7   6       47.94       62.98      5.97 o 
  -8   7   6      174.23      198.65      6.26 o 
  -7   7   6       61.33       67.77      5.11 o 
  -6   7   6      205.76      196.92      7.06 o 
  -5   7   6        0.27       11.03      4.27 o 
  -4   7   6       84.07       84.10      3.81 o 
  -3   7   6      320.02      326.65      7.59 o 
  -2   7   6     1199.26     1311.54     21.27 o 
  -1   7   6     1846.64     1823.66     24.92 o 
   0   7   6      199.97      215.36      5.77 o 
   1   7   6      215.90      232.55      6.34 o 
   2   7   6      109.63      104.61      3.85 o 
   3   7   6      459.55      543.47      7.35 o 
   4   7   6      135.91      126.29      5.51 o 
   5   7   6        0.14        5.89      3.99 o 
   6   7   6       15.26       18.17      4.79 o 
   7   7   6       15.03       31.78      5.22 o 
   8   7   6        2.10       -4.45      6.30 o 
  -8   8   6       22.43       17.79      7.19 o 
  -7   8   6       75.85       80.82      4.92 o 
  -6   8   6      262.57      246.65      8.93 o 
  -5   8   6      688.19      690.05     10.66 o 
  -4   8   6      685.91      698.43      9.65 o 
  -3   8   6     1345.70     1342.56     18.69 o 
  -2   8   6     2011.29     1998.46     28.91 o 
  -1   8   6      586.10      601.81     11.20 o 
   0   8   6       56.44       57.41      4.44 o 
   1   8   6     1630.88     1646.44     21.31 o 
   2   8   6      729.76      722.86      9.24 o 
   3   8   6     1837.42     1732.33     20.09 o 
   4   8   6      360.10      362.07      6.92 o 
   5   8   6      349.66      348.42      7.59 o 
   6   8   6      174.32      182.49      7.18 o 
   7   8   6      203.85      186.60      9.27 o 
   8   8   6       28.39       22.36      6.00 o 
  -8   9   6      613.99      613.90     14.64 o 
  -7   9   6      292.43      294.53     10.01 o 
  -6   9   6      282.53      294.40      7.06 o 
  -5   9   6      378.96      372.44      7.59 o 
  -4   9   6      753.87      740.69     11.67 o 
  -3   9   6     1851.73     1844.39     27.36 o 
  -2   9   6      734.91      718.57     11.57 o 
  -1   9   6      857.41      863.81     13.04 o 
   0   9   6      277.62      245.57      6.40 o 
   1   9   6     1198.77     1238.64     17.29 o 
   2   9   6     6919.00     6810.75     73.50 o 
   3   9   6      762.06      740.39     11.84 o 
   4   9   6      695.88      695.96     11.07 o 
   5   9   6      106.94      123.73      7.67 o 
   6   9   6      243.08      209.89      9.13 o 
   7   9   6       76.16       87.25      5.95 o 
   8   9   6      211.43      229.97      7.99 o 
  -7  10   6        8.39       15.60      8.03 o 
  -6  10   6        1.98       -0.53      3.31 o 
  -5  10   6        6.31        9.02      3.87 o 
  -4  10   6      112.05      125.21      6.10 o 
  -3  10   6      126.25      113.78      7.13 o 
  -2  10   6        5.55        0.68      3.98 o 
  -1  10   6       16.36       20.61      3.70 o 
   0  10   6       45.97       46.24      4.06 o 
   1  10   6      971.66      968.95     13.74 o 
   2  10   6        9.31       15.94      4.33 o 
   3  10   6     1605.99     1620.31     24.06 o 
   4  10   6       28.44       45.84      4.76 o 
   5  10   6        0.65        3.38      6.40 o 
   6  10   6       34.97       42.09      6.06 o 
   7  10   6        2.12        7.96      5.78 o 
  -7  11   6      194.24      198.69      9.87 o 
  -6  11   6      141.59      138.89      8.61 o 
  -5  11   6       32.42       30.36      3.69 o 
  -4  11   6       78.60       84.66      4.48 o 
  -3  11   6       74.01       78.02      4.90 o 
  -2  11   6      501.34      489.58      9.01 o 
  -1  11   6       21.42       31.69      3.76 o 
   0  11   6      761.61      758.95      9.87 o 
   1  11   6       20.68       22.18      3.48 o 
   2  11   6      495.26      461.58      8.52 o 
   3  11   6       62.46       69.83      7.09 o 
   4  11   6      109.62      110.93      8.04 o 
   5  11   6       43.79       40.76      4.73 o 
   6  11   6      113.49      132.28     18.89 o 
  -6  12   6       95.98       83.32     13.37 o 
  -5  12   6        7.77       12.00      4.46 o 
  -4  12   6       26.35       31.53      3.81 o 
  -3  12   6       32.68       33.07      4.44 o 
  -2  12   6      214.85      226.25      5.92 o 
  -1  12   6        8.19       11.88      3.56 o 
   0  12   6       65.18       68.29      3.77 o 
   1  12   6       84.22       84.91      4.40 o 
   2  12   6      117.09      100.09      5.02 o 
   3  12   6      131.80      126.41      7.83 o 
   4  12   6      162.18      166.50     16.11 o 
   5  12   6       81.26       72.50      6.04 o 
   6  12   6       82.44       80.08      7.13 o 
  -5  13   6       17.18       14.40     11.83 o 
  -4  13   6       12.31       10.97      4.02 o 
  -3  13   6       19.27       25.10      3.72 o 
  -2  13   6      179.93      157.36     10.24 o 
  -1  13   6       17.12       18.69      4.73 o 
   0  13   6        3.48        4.44      4.66 o 
   1  13   6       16.69       12.67      4.80 o 
   2  13   6       46.48       42.65      5.18 o 
   3  13   6      241.74      239.92     10.54 o 
   4  13   6      241.39      248.06     12.18 o 
   5  13   6       71.77       65.94      9.51 o 
  -4  14   6        7.14       -6.69     10.80 o 
  -3  14   6      168.87      171.60      7.07 o 
  -2  14   6      331.16      330.48      8.54 o 
  -1  14   6      113.89      119.14     10.86 o 
   0  14   6       23.30       32.55      4.32 o 
   1  14   6       30.91       37.78      4.59 o 
   2  14   6       69.00       83.61      4.92 o 
   3  14   6      159.68      161.20     10.98 o 
   4  14   6      218.03      209.12      9.63 o 
  -3  15   6        7.72        9.77      8.74 o 
  -2  15   6        2.51        5.27      4.46 o 
  -1  15   6       10.71       19.64     11.83 o 
   0  15   6       80.29       76.86      4.41 o 
   1  15   6       29.85       39.90      4.16 o 
   2  15   6        3.51        6.01      4.64 o 
  -9   1   7        5.96        6.96      3.85 o 
  -8   1   7      108.41      105.78      4.50 o 
  -7   1   7        1.06        6.58      3.55 o 
  -6   1   7       18.24       13.87      3.60 o 
  -5   1   7       19.53       19.66      3.13 o 
  -4   1   7      523.16      557.51      7.91 o 
  -3   1   7     1090.81     1197.01     15.13 o 
  -2   1   7     5404.96     5402.13     66.45 o 
  -1   1   7     1340.75     1348.14     17.36 o 
   0   1   7     4157.32     4248.95     62.52 o 
   1   1   7     1918.19     1869.16     23.76 o 
   2   1   7      378.44      438.99      8.19 o 
   3   1   7      207.13      252.80      5.53 o 
   4   1   7      463.76      557.98      9.83 o 
   5   1   7      296.44      302.50      6.86 o 
   6   1   7      597.25      627.49     13.14 o 
   7   1   7      583.38      592.49     13.74 o 
   8   1   7       28.30       27.94      6.43 o 
  -9   2   7       32.46       44.59      4.44 o 
  -8   2   7      314.51      310.13      8.18 o 
  -7   2   7      129.71      123.68      5.78 o 
  -6   2   7     1621.66     1603.90     18.84 o 
  -5   2   7     1084.86     1035.04     14.32 o 
  -4   2   7       61.14       75.31      3.17 o 
  -3   2   7      242.68      219.85      4.44 o 
  -2   2   7      134.45      179.32      3.67 o 
  -1   2   7    10288.69    10192.53    117.68 o 
   0   2   7      170.35      143.73      3.67 o 
   1   2   7      474.07      396.69      5.70 o 
   2   2   7       59.77       73.40      2.47 o 
   3   2   7     2432.75     2333.06     30.51 o 
   4   2   7      341.48      355.59      7.45 o 
   5   2   7     1267.16     1241.64     14.53 o 
   6   2   7      359.16      376.80     11.93 o 
   7   2   7      408.04      411.99     11.27 o 
   8   2   7       88.01      105.37      8.86 o 
  -9   3   7      345.38      330.60      8.67 o 
  -8   3   7        1.21        2.99      4.10 o 
  -7   3   7        7.81        5.58      3.76 o 
  -6   3   7       62.45       60.56      4.58 o 
  -5   3   7      455.45      444.35      7.67 o 
  -4   3   7      340.10      351.88      6.36 o 
  -3   3   7     5821.05     6019.94     69.14 o 
  -2   3   7      712.44      776.88     10.85 o 
  -1   3   7      434.28      508.04      7.46 o 
   0   3   7     4945.84     5267.87     61.60 o 
   1   3   7     5953.35     6219.38     76.70 o 
   2   3   7      140.42      119.45      3.46 o 
   3   3   7     6016.23     6725.37     91.82 o 
   4   3   7      613.00      677.38     13.90 o 
   5   3   7     1820.85     1902.09     21.08 o 
   6   3   7      581.06      532.81     10.22 o 
   7   3   7       87.89       96.74      7.67 o 
   8   3   7        0.68        4.89      7.27 o 
  -9   4   7      163.36      168.57      7.70 o 
  -8   4   7      987.42      993.09     15.30 o 
  -7   4   7      559.03      557.82      9.66 o 
  -6   4   7     1148.68     1146.27     18.46 o 
  -5   4   7      919.83      899.31     11.17 o 
  -4   4   7     4523.78     4274.22     49.92 o 
  -3   4   7     8536.39     8168.86     99.88 o 
  -2   4   7     3500.12     3430.85     42.65 o 
  -1   4   7     7462.82     7414.87    107.38 o 
   0   4   7     6244.23     6165.30     84.98 o 
   1   4   7     9226.95     9400.46    119.34 o 
   2   4   7    20026.77    21672.89    232.42 o 
   3   4   7     1162.02     1149.50     14.42 o 
   4   4   7     2304.52     2274.94     37.41 o 
   5   4   7     2422.93     2280.07     24.80 o 
   6   4   7     1628.60     1730.21     24.57 o 
   7   4   7     1753.85     1775.33     21.20 o 
   8   4   7     1051.53     1067.61     25.46 o 
  -9   5   7       49.10       46.81      4.23 o 
  -8   5   7        9.72       14.84      4.74 o 
  -7   5   7      437.07      430.20     11.89 o 
  -6   5   7        3.89       -2.18      6.57 o 
  -5   5   7      696.74      721.56     10.76 o 
  -4   5   7      568.90      557.55     10.08 o 
  -3   5   7      772.53      836.42     13.95 o 
  -2   5   7        1.52        3.90      2.46 o 
  -1   5   7      178.47      210.44      3.96 o 
   0   5   7       19.17       22.88      2.30 o 
   1   5   7      492.09      493.95      6.59 o 
   2   5   7       15.32       12.47      1.98 o 
   3   5   7       28.15       46.12      2.86 o 
   4   5   7       12.45        8.79      2.82 o 
   5   5   7       52.87       66.46      4.27 o 
   6   5   7      317.26      298.68      7.37 o 
   7   5   7       50.33       51.22      4.92 o 
   8   5   7        8.10       13.38      4.59 o 
  -9   6   7        3.88        6.31      5.59 o 
  -8   6   7       32.13       37.53      4.51 o 
  -7   6   7       55.61       67.66      5.14 o 
  -6   6   7     2056.11     1995.63     22.86 o 
  -5   6   7       46.74       50.13      4.12 o 
  -4   6   7      855.65      841.56     12.71 o 
  -3   6   7       35.17       44.93      4.22 o 
  -2   6   7      778.67      805.16     16.12 o 
  -1   6   7       21.00       15.77      2.47 o 
   0   6   7     1036.79     1115.08     14.97 o 
   1   6   7     3658.98     3733.40     43.37 o 
   2   6   7      184.95      187.11      5.42 o 
   3   6   7       59.50       62.74      3.31 o 
   4   6   7      988.46      925.39     10.56 o 
   5   6   7       21.45       21.95      3.92 o 
   6   6   7      645.73      652.30      9.74 o 
   7   6   7       32.25       37.96      5.45 o 
   8   6   7      112.05      103.18      5.18 o 
  -8   7   7      115.43      107.52      8.43 o 
  -7   7   7        8.68       13.93      4.37 o 
  -6   7   7        0.62        8.69      4.27 o 
  -5   7   7      692.16      720.03     13.29 o 
  -4   7   7        7.78        3.18      3.12 o 
  -3   7   7        5.28        2.84      2.75 o 
  -2   7   7      196.15      224.89      7.02 o 
  -1   7   7       96.29       87.15      3.81 o 
   0   7   7      110.61      105.41      3.96 o 
   1   7   7      257.28      257.26      5.53 o 
   2   7   7       10.35        8.18      3.08 o 
   3   7   7       80.66       92.84      3.09 o 
   4   7   7      366.52      392.47      6.79 o 
   5   7   7       48.52       42.74      3.96 o 
   6   7   7        7.19        6.28      4.63 o 
   7   7   7       55.16       61.73      5.17 o 
   8   7   7       28.41       23.01      6.22 o 
  -8   8   7       72.10       85.57     12.53 o 
  -7   8   7       53.47       59.83      6.42 o 
  -6   8   7       33.54       40.60      3.82 o 
  -5   8   7      398.72      398.69      7.16 o 
  -4   8   7       85.53       75.99      4.11 o 
  -3   8   7     1651.35     1618.39     21.91 o 
  -2   8   7      214.77      207.24      6.54 o 
  -1   8   7      261.46      250.47      6.50 o 
   0   8   7      483.78      468.90      8.87 o 
   1   8   7      460.55      489.55      8.21 o 
   2   8   7      209.07      224.73      5.07 o 
   3   8   7      401.26      383.01      6.63 o 
   4   8   7      336.48      331.59      9.01 o 
   5   8   7      596.78      583.01      9.53 o 
   6   8   7      201.65      199.53     11.27 o 
   7   8   7      279.88      300.68      9.09 o 
   8   8   7       43.90       47.77      5.71 o 
  -8   9   7        2.47        0.60      6.55 o 
  -7   9   7        0.65       -0.75      6.09 o 
  -6   9   7        0.51        4.57      4.78 o 
  -5   9   7      160.12      158.35      8.49 o 
  -4   9   7       20.98       16.65      3.39 o 
  -3   9   7      198.90      174.09      8.38 o 
  -2   9   7        2.38        2.50      3.91 o 
  -1   9   7       53.21       39.07      3.62 o 
   0   9   7       17.21       19.12      3.38 o 
   1   9   7      225.58      228.12      6.13 o 
   2   9   7        1.91       12.66      3.40 o 
   3   9   7       23.97       33.22      3.99 o 
   4   9   7      173.10      174.24      6.82 o 
   5   9   7        0.91        0.10      4.75 o 
   6   9   7        1.70       -0.35      5.15 o 
   7   9   7      125.14      125.76     10.25 o 
  -7  10   7      139.30      176.36     10.13 o 
  -6  10   7      269.32      277.21     12.86 o 
  -5  10   7      272.85      291.72      8.41 o 
  -4  10   7      952.56      989.44     14.59 o 
  -3  10   7     1918.49     1868.34     24.06 o 
  -2  10   7      976.21      961.80     20.05 o 
  -1  10   7      234.42      229.82      6.39 o 
   0  10   7      116.76      130.21      5.26 o 
   1  10   7     2312.34     2333.40     28.81 o 
   2  10   7     7255.28     7226.19    124.10 o 
   3  10   7      703.35      736.88     10.50 o 
   4  10   7      110.28      127.82      5.53 o 
   5  10   7      469.56      455.41      9.34 o 
   6  10   7      474.99      492.01      9.84 o 
   7  10   7      490.84      485.80     12.26 o 
  -7  11   7       19.15       20.57     10.80 o 
  -6  11   7        1.72        6.17     12.86 o 
  -5  11   7       26.35       21.75      7.05 o 
  -4  11   7      789.22      750.38     12.33 o 
  -3  11   7       57.92       52.91      3.65 o 
  -2  11   7      141.15      135.31      4.77 o 
  -1  11   7        4.24       -0.56      3.49 o 
   0  11   7      136.28      141.89      4.48 o 
   1  11   7      628.51      619.08      8.69 o 
   2  11   7        6.94        7.96      3.58 o 
   3  11   7      288.74      278.26      8.53 o 
   4  11   7       23.08       24.66      5.92 o 
   5  11   7      104.12      107.23      5.26 o 
   6  11   7       14.73       14.29      5.97 o 
  -6  12   7       54.40       43.72     11.83 o 
  -5  12   7       72.66       67.21      5.12 o 
  -4  12   7       38.09       49.49      7.65 o 
  -3  12   7       69.74       70.00      4.23 o 
  -2  12   7      289.79      281.99      6.90 o 
  -1  12   7      243.50      233.05      6.89 o 
   0  12   7      640.65      647.62      9.82 o 
   1  12   7       73.38       71.91      3.88 o 
   2  12   7      338.86      344.86      7.83 o 
   3  12   7       42.26       49.00      5.54 o 
   4  12   7      577.09      558.10     13.10 o 
   5  12   7       99.67       80.10      6.82 o 
   6  12   7       59.83       45.77      8.23 o 
  -5  13   7        8.99        1.54     10.80 o 
  -4  13   7       37.94       34.11      6.74 o 
  -3  13   7        0.05       -2.51      3.05 o 
  -2  13   7      145.16      116.17      7.36 o 
  -1  13   7       85.06       77.09      4.23 o 
   0  13   7      102.93      102.52      5.27 o 
   1  13   7       32.69       38.60      4.62 o 
   2  13   7        0.56       -2.65      4.64 o 
   3  13   7      186.86      167.31      6.98 o 
   4  13   7        7.28       12.23      7.25 o 
   5  13   7        1.92        1.65      6.17 o 
  -4  14   7        1.97       -3.60     10.29 o 
  -3  14   7       32.40       18.09      7.53 o 
  -2  14   7       39.06       42.47      4.07 o 
  -1  14   7       49.24       45.44      4.35 o 
   0  14   7       25.70       25.48      3.96 o 
   1  14   7       45.57       49.73      4.54 o 
   2  14   7       53.80       56.41      5.30 o 
   3  14   7        0.38       -3.96      4.33 o 
   4  14   7        6.60       12.34      8.74 o 
  -2  15   7        9.75        3.13      5.93 o 
  -1  15   7        3.08        4.20      3.45 o 
   0  15   7        0.51        2.30      3.43 o 
   1  15   7        3.67        4.52      3.53 o 
   2  15   7       72.99       75.00      4.28 o 
  -9   0   8        9.45       12.66      5.56 o 
  -8   0   8      310.76      313.83     11.70 o 
  -7   0   8      256.22      255.16     11.21 o 
  -6   0   8      951.75      929.66     22.44 o 
  -5   0   8     3240.13     3478.72     59.31 o 
  -4   0   8       75.14       78.87     17.01 o 
  -3   0   8       71.91       67.57      4.60 o 
  -2   0   8      371.53      337.42      9.63 o 
  -1   0   8      207.05      235.42      6.47 o 
   0   0   8      772.05      801.23     20.51 o 
   1   0   8       49.34       67.12      7.94 o 
   2   0   8     1175.39     1270.93     25.61 o 
   3   0   8     3079.95     3063.95     54.96 o 
   4   0   8      380.67      330.95     11.35 o 
   5   0   8      235.28      238.50     10.03 o 
   6   0   8      133.31      140.76      7.13 o 
   7   0   8       26.43       30.18      8.86 o 
   8   0   8      150.61      148.64     12.34 o 
  -9   1   8       86.04       99.56      5.07 o 
  -8   1   8       13.81       13.64      4.48 o 
  -7   1   8       62.24       63.93      4.69 o 
  -6   1   8       52.84       45.36      4.33 o 
  -5   1   8       24.15       24.62      3.45 o 
  -4   1   8     1018.45     1095.08     15.50 o 
  -3   1   8      854.16      721.50     10.61 o 
  -2   1   8       97.14       87.33      3.16 o 
  -1   1   8       48.50       37.59      1.89 o 
   0   1   8       22.88       26.66      1.75 o 
   1   1   8       13.27       13.53      1.71 o 
   2   1   8       20.22       25.49      2.07 o 
   3   1   8      489.83      426.67      7.84 o 
   4   1   8      189.27      177.50      5.64 o 
   5   1   8      141.67      152.15      5.11 o 
   6   1   8       40.39       37.35      4.42 o 
   7   1   8      686.52      714.71     13.71 o 
   8   1   8      460.86      422.47     11.46 o 
  -9   2   8      126.27      128.09      5.51 o 
  -8   2   8      158.15      158.31      8.19 o 
  -7   2   8      115.34      138.87      4.82 o 
  -6   2   8       11.27       12.12      3.77 o 
  -5   2   8       32.25       39.92      3.66 o 
  -4   2   8      408.05      441.80     10.98 o 
  -3   2   8       16.16       23.02      3.48 o 
  -2   2   8      464.57      426.67      7.65 o 
  -1   2   8     1856.33     1797.16     24.73 o 
   0   2   8      484.48      532.86      7.83 o 
   1   2   8       24.71       32.58      2.00 o 
   2   2   8      739.89      873.49     12.91 o 
   3   2   8     2047.40     2099.53     27.79 o 
   4   2   8      178.12      215.65      6.60 o 
   5   2   8       14.74       25.35      5.82 o 
   6   2   8       54.49       62.31      5.18 o 
   7   2   8        7.59       10.71      6.18 o 
   8   2   8      301.75      280.60     12.51 o 
  -9   3   8       88.69       80.94      5.27 o 
  -8   3   8      561.52      538.04      8.87 o 
  -7   3   8      843.71      863.62     10.50 o 
  -6   3   8      405.07      397.66      8.09 o 
  -5   3   8       89.67       93.22      4.01 o 
  -4   3   8     2667.77     2772.98     37.32 o 
  -3   3   8     3381.25     3182.15     39.88 o 
  -2   3   8     4194.36     4141.48     50.75 o 
  -1   3   8     2001.81     1867.60     25.72 o 
   0   3   8     3644.80     3455.54     46.24 o 
   1   3   8     3147.12     3047.29     38.14 o 
   2   3   8     2658.17     2737.99     32.06 o 
   3   3   8      687.03      695.11     17.48 o 
   4   3   8     6146.42     6313.69    110.62 o 
   5   3   8      686.11      644.44      9.69 o 
   6   3   8      255.19      276.78      9.06 o 
   7   3   8      105.69      114.97      7.90 o 
   8   3   8      200.47      219.06     11.09 o 
  -9   4   8      197.70      180.26      5.53 o 
  -8   4   8       86.60       77.49      4.92 o 
  -7   4   8       16.76       15.96      4.08 o 
  -6   4   8      469.94      452.55     12.64 o 
  -5   4   8      364.70      351.75      7.00 o 
  -4   4   8      488.17      527.58      8.90 o 
  -3   4   8     6620.05     6970.67     90.84 o 
  -2   4   8      348.69      339.28      5.79 o 
  -1   4   8       80.51       75.52      2.48 o 
   0   4   8     6491.80     7114.40     81.83 o 
   1   4   8      120.84      153.75      3.73 o 
   2   4   8      212.08      229.23      4.67 o 
   3   4   8       90.54       98.78      4.27 o 
   4   4   8       57.76       63.27      3.52 o 
   5   4   8      100.62      112.52      4.47 o 
   6   4   8     1017.62      985.77     14.61 o 
   7   4   8      155.24      167.89      5.92 o 
   8   4   8       44.10       45.69      7.71 o 
  -9   5   8      326.58      318.91     10.44 o 
  -8   5   8       17.27       19.00      4.26 o 
  -7   5   8      829.03      828.21     12.79 o 
  -6   5   8      420.75      426.51      7.97 o 
  -5   5   8      351.61      345.89      6.98 o 
  -4   5   8     2648.38     2768.72     32.69 o 
  -3   5   8     1304.05     1249.58     23.51 o 
  -2   5   8      681.67      580.96      9.38 o 
  -1   5   8     7255.61     7450.12     81.04 o 
   0   5   8     2765.45     2700.26     31.72 o 
   1   5   8      140.69      125.01      3.83 o 
   2   5   8      878.41      916.43     16.40 o 
   3   5   8      122.59       98.61      4.46 o 
   4   5   8     1339.27     1372.95     16.78 o 
   5   5   8      861.56      866.36     12.69 o 
   6   5   8     2553.29     2419.54     29.89 o 
   7   5   8      297.05      319.05      9.53 o 
   8   5   8      588.37      534.37     11.24 o 
  -9   6   8       57.94       66.64      5.95 o 
  -8   6   8      189.40      183.35      7.44 o 
  -7   6   8       49.20       46.92      4.35 o 
  -6   6   8      187.26      192.53      9.27 o 
  -5   6   8     1045.79     1083.28     15.88 o 
  -4   6   8     1077.93     1082.68     14.32 o 
  -3   6   8      820.25      807.63     13.33 o 
  -2   6   8      823.46      869.82     13.83 o 
  -1   6   8      672.65      698.40     10.88 o 
   0   6   8      793.27      808.08     11.52 o 
   1   6   8      100.95      100.12      3.32 o 
   2   6   8      146.06      132.49      4.32 o 
   3   6   8      413.54      413.30      5.86 o 
   4   6   8       57.77       49.41      3.41 o 
   5   6   8      930.32      869.21     16.48 o 
   6   6   8      148.92      160.82     10.04 o 
   7   6   8       20.86       31.01      6.80 o 
   8   6   8       90.73       96.33      9.27 o 
  -8   7   8        1.97        4.98      6.98 o 
  -7   7   8        7.15        2.31      6.03 o 
  -6   7   8        5.18        6.28      3.60 o 
  -5   7   8      972.69      965.57     16.35 o 
  -4   7   8       54.90       73.10      4.49 o 
  -3   7   8      285.77      294.30      6.46 o 
  -2   7   8      261.75      260.52      8.17 o 
  -1   7   8       13.26       11.22      3.00 o 
   0   7   8      224.67      215.84      6.07 o 
   1   7   8       10.60        5.02      2.97 o 
   2   7   8        0.61        5.70      2.51 o 
   3   7   8      206.72      213.02      5.04 o 
   4   7   8       78.78       78.37      3.53 o 
   5   7   8       45.41       49.61      4.71 o 
   6   7   8       96.92      112.21      6.22 o 
   7   7   8       51.08       62.25      4.91 o 
   8   7   8       62.02       80.18     19.54 o 
  -8   8   8       11.83        4.07      6.11 o 
  -7   8   8      289.32      305.06     13.07 o 
  -6   8   8      106.52      107.20      6.63 o 
  -5   8   8      656.09      623.57     10.46 o 
  -4   8   8       31.92       35.63      4.70 o 
  -3   8   8      249.39      280.02      7.29 o 
  -2   8   8       87.73       87.12      4.23 o 
  -1   8   8      635.28      622.44     10.64 o 
   0   8   8     1300.55     1241.08     17.92 o 
   1   8   8     3513.43     3590.54     46.25 o 
   2   8   8      570.82      547.31      7.56 o 
   3   8   8       43.60       49.02      3.48 o 
   4   8   8       92.12       94.21      5.20 o 
   5   8   8      150.45      140.95      7.63 o 
   6   8   8      299.64      290.90      9.91 o 
   7   8   8      171.38      141.51      6.59 o 
   8   8   8       35.72       31.36      6.36 o 
  -8   9   8        6.46        3.51      7.46 o 
  -7   9   8       63.33       65.31      9.45 o 
  -6   9   8      302.00      293.52     10.41 o 
  -5   9   8      221.63      222.38     10.08 o 
  -4   9   8     1369.01     1319.63     18.15 o 
  -3   9   8      438.27      434.00     10.13 o 
  -2   9   8      610.21      606.20     10.53 o 
  -1   9   8      275.79      273.71      7.29 o 
   0   9   8     1214.14     1197.14     18.12 o 
   1   9   8      797.74      800.86     11.97 o 
   2   9   8     3167.27     3263.25     38.98 o 
   3   9   8     2674.81     2699.66     33.33 o 
   4   9   8      595.76      605.78     10.14 o 
   5   9   8      568.28      528.32      9.42 o 
   6   9   8      309.62      291.52      9.27 o 
   7   9   8      304.29      326.82     10.85 o 
  -7  10   8        1.99       -5.93      6.80 o 
  -6  10   8       59.04       60.46      7.08 o 
  -5  10   8       34.72       34.84      7.54 o 
  -4  10   8      257.46      279.48      8.62 o 
  -3  10   8      365.28      363.21      8.04 o 
  -2  10   8       84.60       77.69      4.05 o 
  -1  10   8      180.73      172.41      7.05 o 
   0  10   8        9.55        3.72      4.66 o 
   1  10   8     1189.76     1195.48     19.91 o 
   2  10   8       33.99       49.68      3.85 o 
   3  10   8       37.76       31.32      3.70 o 
   4  10   8        3.46        4.00      4.34 o 
   5  10   8       12.19       16.13      4.73 o 
   6  10   8        0.07        0.10      5.00 o 
   7  10   8       25.56       24.82      5.04 o 
  -6  11   8       43.39       65.83     13.89 o 
  -5  11   8      181.25      186.13      9.93 o 
  -4  11   8       26.54       47.43      5.03 o 
  -3  11   8       36.36       35.11      3.68 o 
  -2  11   8      619.46      616.54     10.89 o 
  -1  11   8      345.57      321.30      6.67 o 
   0  11   8      178.40      171.34      5.00 o 
   1  11   8      231.87      238.99      7.87 o 
   2  11   8      150.52      147.18      6.74 o 
   3  11   8       35.02       27.92      3.97 o 
   4  11   8      521.84      500.41     11.34 o 
   5  11   8      148.73      158.14     10.00 o 
   6  11   8      154.98      135.15      6.98 o 
  -6  12   8      197.16      191.32     15.43 o 
  -5  12   8       40.34       40.12     13.37 o 
  -4  12   8       25.49       26.29      4.82 o 
  -3  12   8       14.80       17.43      3.21 o 
  -2  12   8      194.69      174.23      9.78 o 
  -1  12   8        4.65        4.31      3.48 o 
   0  12   8      107.35      106.72      4.14 o 
   1  12   8       71.72       69.85      3.77 o 
   2  12   8        4.32        6.48      4.50 o 
   3  12   8       13.85        9.17      5.29 o 
   4  12   8       18.11       27.03      5.24 o 
   5  12   8      100.29      114.33      6.91 o 
  -5  13   8       14.55        2.06     10.29 o 
  -4  13   8       11.36       12.86     12.34 o 
  -3  13   8        2.23       -2.11      3.95 o 
  -2  13   8        8.73        9.71      3.93 o 
  -1  13   8       80.11       76.20      4.92 o 
   0  13   8      206.91      190.05      6.15 o 
   1  13   8      415.65      427.43      8.61 o 
   2  13   8       26.02       28.79      4.35 o 
   3  13   8       47.90       55.61      5.73 o 
   4  13   8        2.71        1.22      4.48 o 
  -4  14   8       50.63       42.17     10.29 o 
  -3  14   8       31.45       17.98      7.46 o 
  -2  14   8      183.71      185.61     10.91 o 
  -1  14   8       48.49       67.51      8.45 o 
   0  14   8      181.24      204.38      6.42 o 
   1  14   8       98.43      119.22      7.17 o 
   2  14   8        8.99        3.25      4.20 o 
   3  14   8       15.17       12.78      4.23 o 
  -2  15   8       15.06       19.03      8.23 o 
  -1  15   8       10.06        3.30      5.99 o 
   0  15   8        6.36       15.94      6.18 o 
   1  15   8      106.42      105.87      7.05 o 
  -9   1   9       45.21       57.68      4.70 o 
  -8   1   9      495.92      514.84     12.80 o 
  -7   1   9      483.63      487.83      8.86 o 
  -6   1   9      150.22      131.43      7.46 o 
  -5   1   9      754.56      758.61     12.21 o 
  -4   1   9      881.96      858.19     13.78 o 
  -3   1   9     5448.20     5415.62     76.59 o 
  -2   1   9     2334.87     2116.16     25.11 o 
  -1   1   9     3298.83     3192.62     46.19 o 
   0   1   9     1791.45     1772.74     24.17 o 
   1   1   9      175.99      226.22      4.54 o 
   2   1   9     2633.66     2605.82     27.73 o 
   3   1   9     3349.04     3292.80     44.43 o 
   4   1   9     3470.81     3423.51     49.89 o 
   5   1   9     1202.61     1179.03     16.85 o 
   6   1   9       35.99       42.07      4.98 o 
   7   1   9      251.87      223.17     18.93 o 
   8   1   9      487.94      490.70     17.35 o 
  -9   2   9        3.87        3.13      4.20 o 
  -8   2   9        9.17       11.46      4.44 o 
  -7   2   9        1.53        3.35      3.71 o 
  -6   2   9        3.96        5.47      4.47 o 
  -5   2   9        2.41       13.70      6.88 o 
  -4   2   9      536.74      563.28      9.46 o 
  -3   2   9      620.68      657.89     10.11 o 
  -2   2   9      102.53       99.12      2.85 o 
  -1   2   9     1526.76     1695.85     21.79 o 
   0   2   9      648.41      791.35     11.04 o 
   1   2   9     5197.80     5724.21     65.72 o 
   2   2   9      518.61      569.69      7.65 o 
   3   2   9      153.85      155.45      5.01 o 
   4   2   9      234.67      248.28      6.55 o 
   5   2   9       27.22       34.61      3.68 o 
   6   2   9     1124.64     1090.33     18.24 o 
   7   2   9      424.48      411.90     10.24 o 
   8   2   9       68.37       57.32      7.81 o 
  -9   3   9      231.17      244.08      7.20 o 
  -8   3   9      159.45      148.44      6.56 o 
  -7   3   9       43.80       44.36      4.23 o 
  -6   3   9       41.32       45.27      6.17 o 
  -5   3   9      370.06      384.88      7.84 o 
  -4   3   9      543.88      536.69     10.82 o 
  -3   3   9      277.08      261.17      6.07 o 
  -2   3   9     1729.48     1795.86     20.43 o 
  -1   3   9      136.88      155.42      3.45 o 
   0   3   9       15.50       21.21      1.90 o 
   1   3   9       46.99       45.46      2.29 o 
   2   3   9      220.42      245.28      5.14 o 
   3   3   9      347.78      389.86      8.47 o 
   4   3   9      175.35      190.44      6.56 o 
   5   3   9      167.57      163.00      6.33 o 
   6   3   9      291.70      314.65      8.84 o 
   7   3   9      212.21      229.78     10.81 o 
   8   3   9        9.80       16.81      6.72 o 
  -9   4   9        5.58        7.17      4.85 o 
  -8   4   9       12.63       14.89      3.91 o 
  -7   4   9      267.02      257.30      6.43 o 
  -6   4   9      582.48      604.48     10.13 o 
  -5   4   9      112.32      108.12      5.37 o 
  -4   4   9       72.06       63.95      3.29 o 
  -3   4   9      789.20      767.20     18.09 o 
  -2   4   9      319.01      304.33      5.58 o 
  -1   4   9       31.48       26.92      2.15 o 
   0   4   9     4526.36     4689.55     53.95 o 
   1   4   9      736.19      808.01     11.33 o 
   2   4   9      872.00      901.19     12.41 o 
   3   4   9      840.74      814.02     13.64 o 
   4   4   9       12.93       17.45      3.23 o 
   5   4   9     1290.04     1291.67     17.04 o 
   6   4   9      119.67      120.09      7.13 o 
   7   4   9      307.32      295.08      8.93 o 
   8   4   9      231.01      212.96      8.42 o 
  -9   5   9      106.52      105.55      5.06 o 
  -8   5   9       31.70       25.25      5.01 o 
  -7   5   9      402.02      437.34      9.27 o 
  -6   5   9      119.70      129.52      4.98 o 
  -5   5   9     1262.15     1269.79     18.53 o 
  -4   5   9     2033.00     2074.59     25.02 o 
  -3   5   9     2069.24     2071.41     44.60 o 
  -2   5   9      995.34      927.81     14.37 o 
  -1   5   9      578.49      538.12      8.98 o 
   0   5   9     5883.15     6181.87     74.82 o 
   1   5   9     3700.78     3704.20     43.07 o 
   2   5   9       28.70       29.37      2.74 o 
   3   5   9      244.65      248.22      5.47 o 
   4   5   9       22.73       25.15      3.70 o 
   5   5   9     1675.94     1600.82     21.34 o 
   6   5   9       18.11       33.44      4.82 o 
   7   5   9       33.16       58.81      6.02 o 
   8   5   9      128.29      126.01     13.89 o 
  -8   6   9        5.06        4.02      5.20 o 
  -7   6   9       75.87       75.62      5.94 o 
  -6   6   9     1123.02     1111.58     16.24 o 
  -5   6   9       19.82       25.62      4.14 o 
  -4   6   9       19.02       19.79      3.76 o 
  -3   6   9        1.28       -1.70      2.83 o 
  -2   6   9     1250.49     1236.31     24.48 o 
  -1   6   9      493.86      507.65     10.55 o 
   0   6   9      350.46      419.27      8.62 o 
   1   6   9      606.13      630.14     11.44 o 
   2   6   9        4.05       13.49      2.95 o 
   3   6   9      275.39      262.94      5.91 o 
   4   6   9      373.57      351.72      6.91 o 
   5   6   9      741.83      730.17     10.94 o 
   6   6   9       61.62       85.53      7.94 o 
   7   6   9        1.45        6.15      4.83 o 
   8   6   9       73.42       65.06      8.00 o 
  -8   7   9      403.95      401.27     12.28 o 
  -7   7   9      206.66      195.91     12.05 o 
  -6   7   9     1636.58     1645.24     26.15 o 
  -5   7   9     2167.31     2147.33     26.67 o 
  -4   7   9      427.32      419.20      8.90 o 
  -3   7   9     3498.07     3425.17     43.08 o 
  -2   7   9     1149.24     1142.20     16.04 o 
  -1   7   9     1856.89     1855.30     25.10 o 
   0   7   9     3173.83     3046.66     39.53 o 
   1   7   9     2472.84     2514.86     33.57 o 
   2   7   9     2097.10     1967.01     23.10 o 
   3   7   9      322.28      309.09      6.23 o 
   4   7   9      833.75      878.76     17.64 o 
   5   7   9       99.52      103.71      8.39 o 
   6   7   9      563.46      561.90     15.66 o 
   7   7   9      613.74      568.31     16.93 o 
   8   7   9      115.01      122.44      8.00 o 
  -8   8   9       65.87       67.67      7.97 o 
  -7   8   9        5.32        8.82      5.79 o 
  -6   8   9      148.38      124.54      6.64 o 
  -5   8   9       18.63       15.06      4.91 o 
  -4   8   9       58.98       64.27      6.38 o 
  -3   8   9       29.71       36.31      4.26 o 
  -2   8   9       15.43       15.32      3.57 o 
  -1   8   9       16.33       12.31      3.33 o 
   0   8   9        3.18        7.17      3.57 o 
   1   8   9        5.33       19.46      5.38 o 
   2   8   9      948.12      936.13     12.09 o 
   3   8   9      375.69      362.63      6.59 o 
   4   8   9      274.16      299.86      7.24 o 
   5   8   9        3.90        1.83      4.73 o 
   6   8   9       43.79       53.85      7.38 o 
   7   8   9      100.30       94.04     12.60 o 
  -7   9   9       30.25       28.56      8.13 o 
  -6   9   9       80.00       90.76      7.95 o 
  -5   9   9      176.12      171.00      7.74 o 
  -4   9   9      425.66      437.46     11.12 o 
  -3   9   9      103.98      110.76      6.74 o 
  -2   9   9      177.89      144.37      5.96 o 
  -1   9   9       64.44       56.36      4.41 o 
   0   9   9       20.66       23.97      3.74 o 
   1   9   9      217.30      228.44      6.42 o 
   2   9   9     3626.98     3627.05     56.66 o 
   3   9   9       63.10       62.49      4.15 o 
   4   9   9      127.69      142.36      7.91 o 
   5   9   9       62.18       77.30      6.69 o 
   6   9   9      309.22      311.45     12.06 o 
   7   9   9      182.76      189.74     10.36 o 
  -7  10   9       18.78       16.53      6.17 o 
  -6  10   9        2.47        1.61      8.13 o 
  -5  10   9       63.86       67.46     11.42 o 
  -4  10   9      189.72      204.44     13.76 o 
  -3  10   9      214.03      189.70      6.74 o 
  -2  10   9       91.58      105.16      4.88 o 
  -1  10   9       25.04       21.50      3.72 o 
   0  10   9     1836.18     1849.13     23.14 o 
   1  10   9      158.89      159.77      7.04 o 
   2  10   9       66.76       71.61      4.77 o 
   3  10   9       74.09       83.96      7.86 o 
   4  10   9       77.24       76.48      5.45 o 
   5  10   9      185.98      189.16     11.27 o 
   6  10   9      246.88      223.16      9.76 o 
  -6  11   9       35.55       46.29     12.34 o 
  -5  11   9       82.74       85.32      5.31 o 
  -4  11   9        2.22        0.26      4.47 o 
  -3  11   9       20.26       19.84      4.24 o 
  -2  11   9       84.03       86.03      3.83 o 
  -1  11   9        3.08        0.20      3.51 o 
   0  11   9       33.20       33.42      3.73 o 
   1  11   9      107.09      110.72      6.82 o 
   2  11   9        5.30        2.28      3.59 o 
   3  11   9      310.95      317.63      8.13 o 
   4  11   9        3.29       -4.38      5.40 o 
   5  11   9       53.28       58.90      5.49 o 
   6  11   9       55.52       52.37      5.48 o 
  -5  12   9       29.21       19.03     11.83 o 
  -4  12   9        1.28       -0.79      4.44 o 
  -3  12   9       54.13       52.05      4.75 o 
  -2  12   9       14.94        8.34      4.48 o 
  -1  12   9        2.46       -0.61      3.93 o 
   0  12   9       63.77       57.35      4.29 o 
   1  12   9      541.07      538.89      8.96 o 
   2  12   9      121.69      137.43      6.00 o 
   3  12   9       84.39       98.94      6.24 o 
   4  12   9       58.05       64.17      4.86 o 
   5  12   9        4.45        3.39      5.12 o 
  -5  13   9       15.67       12.86      9.77 o 
  -4  13   9       98.73       81.26     12.86 o 
  -3  13   9       76.61       77.47      4.66 o 
  -2  13   9      374.22      371.91      7.67 o 
  -1  13   9      538.99      541.53     10.70 o 
   0  13   9      137.58      149.69      7.05 o 
   1  13   9       33.59       45.47      4.42 o 
   2  13   9      238.64      258.52      6.69 o 
   3  13   9      167.33      177.80      7.61 o 
   4  13   9      335.63      323.23      8.70 o 
  -3  14   9        0.30       -1.43      6.29 o 
  -2  14   9        2.01       10.49      7.25 o 
  -1  14   9        1.84        4.01      7.45 o 
   0  14   9      297.19      309.43     11.44 o 
   1  14   9        7.57        4.95      5.34 o 
   2  14   9        4.91        7.90      3.88 o 
   3  14   9        1.22        0.75      3.73 o 
  -1  15   9       97.26      100.27      6.88 o 
   0  15   9       14.19       18.43      6.69 o 
  -9   0  10      266.40      266.51      9.97 o 
  -8   0  10      122.06      118.82     11.64 o 
  -7   0  10      194.94      197.60      8.24 o 
  -6   0  10      565.91      542.22     20.16 o 
  -5   0  10      924.74      863.27     16.14 o 
  -4   0  10     2941.22     3078.14     63.26 o 
  -3   0  10     1895.47     1756.22     34.04 o 
  -2   0  10     7366.52     6804.31     98.87 o 
  -1   0  10     1054.12      868.08     15.83 o 
   0   0  10      454.19      364.12      7.35 o 
   1   0  10      275.98      209.48      5.38 o 
   2   0  10      458.10      442.24      8.71 o 
   3   0  10    11700.84    12106.29    241.31 o 
   4   0  10     6829.38     6604.03    104.71 o 
   5   0  10     3642.42     3834.60     62.55 o 
   6   0  10       62.59       68.42      8.60 o 
   7   0  10       92.46       90.37      6.91 o 
   8   0  10     1240.64     1186.06     27.80 o 
  -9   1  10        4.20        3.62      3.82 o 
  -8   1  10       30.92       31.22      4.56 o 
  -7   1  10      218.74      211.83      9.91 o 
  -6   1  10        1.30        1.68      4.16 o 
  -5   1  10       34.80       38.87      3.88 o 
  -4   1  10      417.35      429.69      9.26 o 
  -3   1  10      600.66      663.78     10.97 o 
  -2   1  10      189.61      216.37      5.15 o 
  -1   1  10       97.19       92.97      2.87 o 
   0   1  10     4668.35     4784.72     52.04 o 
   1   1  10       67.43       61.95      2.25 o 
   2   1  10      550.62      520.21      6.97 o 
   3   1  10      495.79      514.75      9.48 o 
   4   1  10       98.48       87.08      3.75 o 
   5   1  10        7.04       11.36      3.77 o 
   6   1  10       23.38       17.38      4.50 o 
   7   1  10      126.94      124.43      7.71 o 
   8   1  10       72.78       74.74      5.33 o 
  -9   2  10       94.07      106.77      5.24 o 
  -8   2  10      103.32      102.05      5.13 o 
  -7   2  10      615.68      572.65      8.49 o 
  -6   2  10       17.62       18.48      5.71 o 
  -5   2  10      212.85      239.69     11.94 o 
  -4   2  10      310.19      292.19      6.26 o 
  -3   2  10      839.72      759.42     16.53 o 
  -2   2  10     5754.26     5761.36     62.34 o 
  -1   2  10      312.45      283.13      4.74 o 
   0   2  10     6012.37     6187.38     67.45 o 
   1   2  10     3989.78     4256.09     46.36 o 
   2   2  10      643.23      579.80      8.26 o 
   3   2  10      389.22      313.89      7.60 o 
   4   2  10     1296.29     1347.34     16.36 o 
   5   2  10     1653.20     1614.54     21.21 o 
   6   2  10     1836.96     1754.12     30.46 o 
   7   2  10      556.12      605.79     13.81 o 
   8   2  10      143.63      146.25      5.96 o 
  -9   3  10      106.95      109.59      7.14 o 
  -8   3  10        4.79        6.89      3.56 o 
  -7   3  10      243.02      223.22      6.48 o 
  -6   3  10      582.68      577.93      9.13 o 
  -5   3  10      489.07      475.01      8.92 o 
  -4   3  10      277.97      280.08      6.80 o 
  -3   3  10      823.31      832.22     13.09 o 
  -2   3  10      703.94      710.42     10.95 o 
  -1   3  10       42.46       70.63      3.72 o 
   0   3  10     1555.24     1661.54     20.35 o 
   1   3  10     1056.48     1165.94     24.55 o 
   2   3  10       76.42      114.31      3.77 o 
   3   3  10      113.89      128.43      5.55 o 
   4   3  10      330.33      307.33      7.38 o 
   5   3  10      154.68      154.05      5.33 o 
   6   3  10     2143.98     2016.85     27.92 o 
   7   3  10      348.29      374.78     11.98 o 
   8   3  10       25.35       21.75      5.48 o 
  -9   4  10        0.94       -4.20      4.20 o 
  -8   4  10        1.10        3.12      4.88 o 
  -7   4  10      141.32      148.75      5.47 o 
  -6   4  10       81.94       93.56      4.03 o 
  -5   4  10        2.51        2.76      3.82 o 
  -4   4  10        8.45        3.79      3.52 o 
  -3   4  10      525.37      500.67     12.44 o 
  -2   4  10      100.12      118.79      4.03 o 
  -1   4  10      124.97      143.13      5.97 o 
   0   4  10       77.15      105.11      3.50 o 
   1   4  10     1481.37     1515.64     20.90 o 
   2   4  10      115.96      159.37      4.90 o 
   3   4  10       28.68       36.17      3.00 o 
   4   4  10        5.16        3.07      3.77 o 
   5   4  10      417.08      401.49      8.17 o 
   6   4  10        5.17        7.81      4.65 o 
   7   4  10      148.05      162.20      8.62 o 
  -9   5  10        1.82        0.71      3.95 o 
  -8   5  10        5.52        8.32      4.36 o 
  -7   5  10      107.83      114.51      8.12 o 
  -6   5  10     1049.75     1100.13     21.18 o 
  -5   5  10      651.55      613.53     12.04 o 
  -4   5  10      109.08      100.73      4.98 o 
  -3   5  10       11.49        9.89      3.04 o 
  -2   5  10      220.94      224.53      6.03 o 
  -1   5  10        4.20       15.57      4.93 o 
   0   5  10      525.26      511.46      8.39 o 
   1   5  10     3048.90     3383.79     41.87 o 
   2   5  10      705.30      826.41     11.98 o 
   3   5  10      307.72      313.38      6.98 o 
   4   5  10      997.56     1051.93     13.68 o 
   5   5  10      194.21      201.61     11.01 o 
   6   5  10       45.98       40.97      4.88 o 
   7   5  10        8.62        7.75      5.01 o 
  -8   6  10       78.89       70.26      9.27 o 
  -7   6  10      715.64      753.98     14.35 o 
  -6   6  10     1776.65     1768.72     27.23 o 
  -5   6  10     2892.04     2825.14     48.10 o 
  -4   6  10     1145.74     1131.54     18.89 o 
  -3   6  10     1321.10     1294.66     19.24 o 
  -2   6  10      144.58      116.40      4.24 o 
  -1   6  10      681.92      699.82     14.39 o 
   0   6  10     5874.65     6156.37     96.80 o 
   1   6  10     3786.33     3836.54     56.93 o 
   2   6  10      838.74      788.29     10.52 o 
   3   6  10     1185.64     1165.20     16.02 o 
   4   6  10      308.14      318.10      7.68 o 
   5   6  10      326.56      363.21      7.56 o 
   6   6  10      398.55      426.12      9.02 o 
   7   6  10      210.72      202.30     13.51 o 
   8   6  10      203.70      169.33     14.92 o 
  -8   7  10      146.47      152.10     12.86 o 
  -7   7  10        8.91       15.37      4.94 o 
  -6   7  10      196.53      167.31     13.48 o 
  -5   7  10      638.46      635.14     16.74 o 
  -4   7  10      466.53      453.38     10.28 o 
  -3   7  10        1.63        6.21      3.65 o 
  -2   7  10      114.99      117.68      4.95 o 
  -1   7  10        7.87        7.19      3.18 o 
   0   7  10        0.66        1.37      3.30 o 
   1   7  10       55.55       69.43      4.02 o 
   2   7  10       80.61       85.90      3.98 o 
   3   7  10        2.31        5.15      3.54 o 
   4   7  10      196.23      187.73      9.78 o 
   5   7  10       28.00       31.85      5.26 o 
   6   7  10        0.26        8.80      6.94 o 
   7   7  10      322.02      287.33     11.51 o 
   8   7  10       60.68       68.92      9.26 o 
  -8   8  10       43.46       49.89      8.74 o 
  -7   8  10       16.68       20.31      5.62 o 
  -6   8  10      335.12      328.83     10.37 o 
  -5   8  10      339.27      341.65      9.15 o 
  -4   8  10     2678.32     2614.70     47.58 o 
  -3   8  10       38.69       45.55      5.45 o 
  -2   8  10      697.26      657.28     12.80 o 
  -1   8  10     1129.88     1162.57     16.82 o 
   0   8  10     2414.82     2416.65     37.78 o 
   1   8  10     1302.62     1284.97     22.12 o 
   2   8  10      213.16      196.32      5.56 o 
   3   8  10      309.17      295.06      8.31 o 
   4   8  10      614.56      650.94     11.07 o 
   5   8  10      224.12      222.68     10.31 o 
   6   8  10      709.39      664.17     15.17 o 
   7   8  10      249.80      243.23     12.18 o 
  -7   9  10        5.22       -0.08      7.03 o 
  -6   9  10       58.23       53.12      5.87 o 
  -5   9  10        3.91        4.99      4.09 o 
  -4   9  10      231.32      226.83     15.21 o 
  -3   9  10        3.44       -2.61      4.63 o 
  -2   9  10       99.89      104.10      5.73 o 
  -1   9  10      902.18      880.28     13.88 o 
   0   9  10     1601.97     1609.22     29.36 o 
   1   9  10        9.49       14.10      5.09 o 
   2   9  10      158.33      157.95      5.27 o 
   3   9  10      193.87      196.59      7.67 o 
   4   9  10        6.37        1.74      4.51 o 
   5   9  10        1.72        1.68      5.87 o 
   6   9  10       21.52       23.28      6.18 o 
   7   9  10        1.73       -5.40      6.55 o 
  -7  10  10        5.97       -3.60      7.20 o 
  -6  10  10        7.76       -0.55      7.76 o 
  -5  10  10        2.67        3.71      7.78 o 
  -4  10  10      166.49      168.07      8.05 o 
  -3  10  10       20.46       30.62      4.79 o 
  -2  10  10      269.79      259.34      6.04 o 
  -1  10  10       61.44       63.48      3.94 o 
   0  10  10      195.31      179.48      7.50 o 
   1  10  10       86.82      104.96      6.37 o 
   2  10  10      630.19      650.38     10.39 o 
   3  10  10       48.82       57.40      4.43 o 
   4  10  10        2.16        0.10      4.68 o 
   5  10  10       59.13       49.38      5.86 o 
   6  10  10       30.68       32.17      8.18 o 
  -6  11  10       87.82       82.80     12.34 o 
  -5  11  10      107.02       88.46     13.89 o 
  -4  11  10        3.22       -0.68      5.48 o 
  -3  11  10      313.59      309.15      9.80 o 
  -2  11  10      178.93      173.56      8.46 o 
  -1  11  10       54.33       56.97      3.64 o 
   0  11  10      424.93      438.34      9.63 o 
   1  11  10      578.80      605.74      9.10 o 
   2  11  10      277.64      282.91      6.38 o 
   3  11  10      382.72      349.36      8.28 o 
   4  11  10       92.55       97.56      5.69 o 
   5  11  10       40.11       51.91     12.60 o 
   6  11  10       48.65       51.76      7.97 o 
  -5  12  10      448.45      423.79     21.60 o 
  -4  12  10      103.03      108.86      5.69 o 
  -3  12  10       95.24      100.73      5.21 o 
  -2  12  10       26.95       23.00      4.46 o 
  -1  12  10      633.23      644.00      9.75 o 
   0  12  10      952.93      970.51     13.17 o 
   1  12  10      315.59      316.29      6.84 o 
   2  12  10       97.32      103.03      5.22 o 
   3  12  10      106.23      113.49      7.55 o 
   4  12  10      552.25      540.86     16.92 o 
   5  12  10      301.54      292.36     10.91 o 
  -4  13  10        2.30        0.00     10.29 o 
  -3  13  10        2.24        4.85      7.61 o 
  -2  13  10       34.65       37.91      4.92 o 
  -1  13  10       47.25       49.36      4.05 o 
   0  13  10        7.32       10.32      3.04 o 
   1  13  10      569.63      563.93     12.84 o 
   2  13  10       60.93       61.00      6.76 o 
   3  13  10        0.85       -1.87      4.57 o 
   4  13  10       21.31       23.11      4.83 o 
  -3  14  10       42.94       33.43      9.26 o 
  -2  14  10      349.11      369.91     13.24 o 
  -1  14  10      773.64      757.32     30.34 o 
   0  14  10      101.44      103.37      5.22 o 
   1  14  10      232.59      238.80      6.50 o 
   2  14  10      326.36      322.86      7.26 o 
  -9   1  11       64.51       66.89      3.66 o 
  -8   1  11       83.53       91.82      7.97 o 
  -7   1  11       10.48        9.41      3.97 o 
  -6   1  11       98.05       96.56      4.47 o 
  -5   1  11      149.49      136.11      6.58 o 
  -4   1  11      747.65      720.24      9.75 o 
  -3   1  11     2482.52     2466.78     33.79 o 
  -2   1  11     1763.36     1775.10     20.40 o 
  -1   1  11     1126.92     1052.74     13.35 o 
   0   1  11     1242.61     1227.17     14.48 o 
   1   1  11     1013.72     1004.26     11.77 o 
   2   1  11      509.48      489.80      6.89 o 
   3   1  11     4117.24     4193.72     60.47 o 
   4   1  11      540.07      537.56      8.10 o 
   5   1  11      926.35      931.89     13.42 o 
   6   1  11      150.86      155.17      6.83 o 
   7   1  11      120.73      125.89      5.87 o 
   8   1  11      243.27      246.07      7.43 o 
  -9   2  11       18.74       27.63      4.74 o 
  -8   2  11      184.85      201.40      6.02 o 
  -7   2  11      547.76      528.79      8.41 o 
  -6   2  11      885.76      854.98     10.68 o 
  -5   2  11       40.65       37.54      4.67 o 
  -4   2  11     1164.24     1130.62     14.57 o 
  -3   2  11      752.13      799.61     13.45 o 
  -2   2  11     1211.61     1127.85     14.92 o 
  -1   2  11      669.46      631.96      8.44 o 
   0   2  11     7503.62     7975.01     97.55 o 
   1   2  11     2212.74     2232.07     25.16 o 
   2   2  11      783.25      703.15      9.39 o 
   3   2  11      900.80      832.19     11.87 o 
   4   2  11     3243.02     3131.76     34.82 o 
   5   2  11     1575.44     1629.86     21.19 o 
   6   2  11      940.52      968.19     15.29 o 
   7   2  11      277.00      276.48      7.72 o 
   8   2  11      175.06      193.44      7.97 o 
  -9   3  11        8.65        5.14      5.06 o 
  -8   3  11       13.78        9.95      3.12 o 
  -7   3  11       46.35       41.72      3.66 o 
  -6   3  11      207.50      216.29      5.59 o 
  -5   3  11      410.65      404.55      8.82 o 
  -4   3  11        1.80        5.70      3.59 o 
  -3   3  11      232.01      224.94      6.57 o 
  -2   3  11       35.24       52.03      2.69 o 
  -1   3  11      644.95      660.45      9.23 o 
   0   3  11       70.97       95.77      3.18 o 
   1   3  11     2348.20     2631.49     35.14 o 
   2   3  11      391.80      386.67      7.16 o 
   3   3  11      347.47      341.07      5.88 o 
   4   3  11       86.07      105.07      4.32 o 
   5   3  11       23.35       30.12      5.61 o 
   6   3  11      127.81      161.89      9.41 o 
   7   3  11        4.29        6.42      6.21 o 
  -9   4  11       84.60       75.21      5.82 o 
  -8   4  11      239.88      232.82      7.40 o 
  -7   4  11      341.27      318.50      7.93 o 
  -6   4  11      346.73      347.33      7.44 o 
  -5   4  11      290.31      265.61      7.10 o 
  -4   4  11      343.30      325.58      9.02 o 
  -3   4  11      659.52      648.28     12.79 o 
  -2   4  11      874.33      847.82     12.22 o 
  -1   4  11      266.95      248.29      5.45 o 
   0   4  11      176.53      144.67      4.37 o 
   1   4  11     1973.83     1933.65     26.59 o 
   2   4  11      127.01      121.93      4.69 o 
   3   4  11      261.88      254.51      5.99 o 
   4   4  11       43.21       36.42      4.19 o 
   5   4  11      889.36      855.07     14.21 o 
   6   4  11      199.88      193.90     13.88 o 
   7   4  11      248.80      261.26     10.17 o 
  -8   5  11       55.97       60.01      5.54 o 
  -7   5  11       53.96       37.16      5.19 o 
  -6   5  11        4.08        9.02      6.71 o 
  -5   5  11      139.69      140.20     10.72 o 
  -4   5  11       44.59       59.10      7.11 o 
  -3   5  11       17.14       15.32      3.13 o 
  -2   5  11      128.26      133.97      4.23 o 
  -1   5  11       77.30      106.26      4.71 o 
   0   5  11      310.51      311.17      6.50 o 
   1   5  11      378.43      388.25      8.11 o 
   2   5  11      694.12      732.46     10.41 o 
   3   5  11      464.28      479.24      8.94 o 
   4   5  11       84.16      101.23      5.15 o 
   5   5  11        8.49       10.46      3.98 o 
   6   5  11      184.17      205.33     13.16 o 
   7   5  11        9.77       16.35      7.41 o 
  -8   6  11       14.76       16.57      8.03 o 
  -7   6  11       14.42       16.48      5.70 o 
  -6   6  11       43.30       34.09      7.94 o 
  -5   6  11     3091.56     3078.09     56.56 o 
  -4   6  11      124.47      129.94      5.79 o 
  -3   6  11        7.60        9.47      3.68 o 
  -2   6  11      141.37      140.35      5.25 o 
  -1   6  11      706.29      707.72     11.13 o 
   0   6  11      605.18      635.28      9.83 o 
   1   6  11      432.67      434.49      7.01 o 
   2   6  11       83.81       93.54      4.82 o 
   3   6  11        5.50        6.57      4.10 o 
   4   6  11        8.09       15.85      6.98 o 
   5   6  11      358.97      329.44      7.75 o 
   6   6  11       11.65       13.92      5.67 o 
   7   6  11      407.69      397.80     11.24 o 
   8   6  11       32.45       39.09      8.74 o 
  -8   7  11       56.03       69.43      7.66 o 
  -7   7  11       75.35       84.02     10.47 o 
  -6   7  11       66.08       65.34      6.87 o 
  -5   7  11     1166.13     1202.64     25.30 o 
  -4   7  11      324.60      319.88     10.23 o 
  -3   7  11      158.28      180.72      6.64 o 
  -2   7  11      153.26      142.77      5.44 o 
  -1   7  11      163.20      163.45      5.25 o 
   0   7  11     1328.34     1353.07     18.94 o 
   1   7  11      658.73      658.55      9.82 o 
   2   7  11      379.52      347.42      7.53 o 
   3   7  11      537.89      545.36     14.53 o 
   4   7  11      162.73      160.88      9.12 o 
   5   7  11      625.53      627.65     11.82 o 
   6   7  11      119.36      144.37      8.54 o 
   7   7  11      297.20      295.30     13.46 o 
  -7   8  11        3.42       19.54     10.80 o 
  -6   8  11       68.01       51.07      7.01 o 
  -5   8  11      107.67      113.42      8.11 o 
  -4   8  11        7.51       15.31      5.61 o 
  -3   8  11      151.90      165.16      8.02 o 
  -2   8  11      326.86      318.58      8.82 o 
  -1   8  11      223.98      217.81      8.20 o 
   0   8  11       34.23       33.76      4.17 o 
   1   8  11     1213.59     1232.12     19.77 o 
   2   8  11       48.79       53.22      5.29 o 
   3   8  11       16.07       12.73      3.49 o 
   4   8  11      724.36      698.83     11.63 o 
   5   8  11        5.33       -3.61      4.53 o 
   6   8  11        5.94        7.31      6.47 o 
   7   8  11       93.18       89.11      8.18 o 
  -7   9  11        3.49        1.54      8.74 o 
  -6   9  11       60.58       55.43      6.30 o 
  -5   9  11       61.04       73.66     10.28 o 
  -4   9  11      121.37      106.72      7.61 o 
  -3   9  11      531.85      496.38     12.12 o 
  -2   9  11      232.14      206.84      7.59 o 
  -1   9  11      197.54      179.14     10.51 o 
   0   9  11      403.49      374.51      9.92 o 
   1   9  11      136.68      136.46      5.62 o 
   2   9  11       25.32       29.54      4.16 o 
   3   9  11      442.25      463.16      7.90 o 
   4   9  11        5.92        6.02      4.96 o 
   5   9  11        6.46       -2.44      5.82 o 
   6   9  11       26.68        5.84      8.54 o 
  -6  10  11      101.85      106.46     10.80 o 
  -5  10  11       86.32      102.86     11.83 o 
  -4  10  11      254.18      266.27     10.87 o 
  -3  10  11      966.49     1005.43     19.75 o 
  -2  10  11      128.72      120.75      7.75 o 
  -1  10  11      475.90      478.44     10.85 o 
   0  10  11       36.38       50.11      3.86 o 
   1  10  11      108.16      109.50      4.62 o 
   2  10  11     1044.86     1046.97     14.33 o 
   3  10  11     1190.38     1209.48     15.82 o 
   4  10  11      375.11      391.49      7.66 o 
   5  10  11       71.89       79.29      5.93 o 
   6  10  11       39.56       40.23      7.45 o 
  -5  11  11        5.42       20.06     11.83 o 
  -4  11  11      128.53      123.09      6.26 o 
  -3  11  11        4.88        8.30      4.87 o 
  -2  11  11      133.98      129.50      6.14 o 
  -1  11  11       26.68       29.46      3.70 o 
   0  11  11      844.02      827.59     11.28 o 
   1  11  11      138.81      154.45      9.79 o 
   2  11  11       37.17       38.32      4.30 o 
   3  11  11        9.70       11.97      5.06 o 
   4  11  11      185.18      165.36      6.88 o 
   5  11  11      103.70      111.32     11.10 o 
  -5  12  11       78.34       84.86     11.31 o 
  -4  12  11       33.00       42.69     12.34 o 
  -3  12  11      207.56      204.44      6.71 o 
  -2  12  11      436.35      441.73      8.67 o 
  -1  12  11      653.90      658.62     10.16 o 
   0  12  11      497.52      510.98     10.96 o 
   1  12  11       60.98       72.27      4.39 o 
   2  12  11       69.27       86.25      5.19 o 
   3  12  11      199.00      197.67      6.93 o 
   4  12  11      158.69      169.74      7.28 o 
  -4  13  11        8.09        5.66      9.26 o 
  -3  13  11       32.92       38.06     11.31 o 
  -2  13  11       54.37       53.96      8.34 o 
  -1  13  11      252.74      250.20      6.17 o 
   0  13  11      236.18      235.70      5.11 o 
   1  13  11       71.04       74.92      4.42 o 
   2  13  11       65.88       77.17      5.46 o 
   3  13  11      126.51      109.35      9.77 o 
  -2  14  11        0.14       -2.06      5.82 o 
  -1  14  11        3.59        4.37      6.18 o 
   0  14  11       14.47        6.69      6.15 o 
   1  14  11       90.35       91.75      4.65 o 
   2  14  11       19.62       23.03      7.97 o 
  -9   0  12      116.75       99.33      5.66 o 
  -8   0  12      163.18      151.17     15.04 o 
  -7   0  12        7.00       -1.83      5.31 o 
  -6   0  12      430.82      395.57     10.19 o 
  -5   0  12       74.54       77.67      5.90 o 
  -4   0  12      124.87      137.36      6.74 o 
  -3   0  12      351.95      348.23     11.53 o 
  -2   0  12     2157.85     2176.53     36.85 o 
  -1   0  12      958.22      938.35     17.48 o 
   0   0  12        5.31        5.60      3.50 o 
   1   0  12      219.07      204.88      6.05 o 
   2   0  12     1203.88     1349.23     21.98 o 
   3   0  12     1566.02     1530.33     24.57 o 
   4   0  12     2874.84     2794.79     46.44 o 
   5   0  12      240.50      298.09     12.44 o 
   6   0  12      122.89      128.50     12.95 o 
   7   0  12       34.80       40.79      6.87 o 
  -9   1  12       85.07       90.10      5.84 o 
  -8   1  12       28.15       38.61      4.52 o 
  -7   1  12        8.77        4.30      3.58 o 
  -6   1  12       84.80       76.47      3.94 o 
  -5   1  12       32.75       35.76      3.93 o 
  -4   1  12      695.84      693.43      9.64 o 
  -3   1  12     1869.52     1874.07     28.40 o 
  -2   1  12     1312.05     1219.99     14.83 o 
  -1   1  12      341.68      298.15      5.57 o 
   0   1  12      256.04      245.90      6.01 o 
   1   1  12     1456.22     1537.61     18.04 o 
   2   1  12      295.36      272.94      5.11 o 
   3   1  12     1410.35     1415.50     15.33 o 
   4   1  12      253.58      279.76      6.34 o 
   5   1  12      570.74      620.73     11.62 o 
   6   1  12      114.64      123.37      7.93 o 
   7   1  12      118.96      139.92      5.79 o 
  -9   2  12        0.27       -2.32      4.55 o 
  -8   2  12       12.84       17.38      3.33 o 
  -7   2  12       59.41       57.82      3.88 o 
  -6   2  12       81.70       77.78      3.87 o 
  -5   2  12       55.19       59.52      4.50 o 
  -4   2  12       51.43       52.92      3.71 o 
  -3   2  12        7.21        8.11      3.42 o 
  -2   2  12      182.45      174.27      4.37 o 
  -1   2  12      561.03      572.52      8.69 o 
   0   2  12      360.49      393.21      6.67 o 
   1   2  12       27.87       29.31      2.51 o 
   2   2  12        5.47       13.46      3.89 o 
   3   2  12       38.68       40.22      3.05 o 
   4   2  12       65.52       81.73      4.55 o 
   5   2  12       82.65       88.77      5.58 o 
   6   2  12      160.63      144.36      6.29 o 
   7   2  12       23.41       25.75      5.18 o 
  -9   3  12       73.06       66.47     11.31 o 
  -8   3  12      314.28      316.74      7.53 o 
  -7   3  12      849.51      863.85     11.40 o 
  -6   3  12     1799.17     1763.22     19.25 o 
  -5   3  12     1348.07     1321.25     19.01 o 
  -4   3  12     1394.96     1319.39     23.15 o 
  -3   3  12      453.32      429.23      8.41 o 
  -2   3  12     2133.50     2058.86     24.72 o 
  -1   3  12     1487.03     1415.41     18.78 o 
   0   3  12       91.36       74.68      3.59 o 
   1   3  12     3844.11     3820.77     50.24 o 
   2   3  12     1332.55     1314.15     17.10 o 
   3   3  12     1141.26     1155.03     13.65 o 
   4   3  12     1697.51     1637.07     20.57 o 
   5   3  12      997.29     1015.99     14.85 o 
   6   3  12     1235.51     1325.90     19.23 o 
   7   3  12      665.87      609.22     11.35 o 
  -8   4  12       14.81       15.88      4.90 o 
  -7   4  12       39.62       53.66      5.16 o 
  -6   4  12      522.68      499.19      8.74 o 
  -5   4  12     1257.10     1225.78     22.94 o 
  -4   4  12        0.55        6.65      4.72 o 
  -3   4  12      305.63      304.35      9.54 o 
  -2   4  12        6.86       14.91      2.63 o 
  -1   4  12        0.72        2.83      2.55 o 
   0   4  12      591.88      599.05     10.03 o 
   1   4  12     1074.08     1181.27     20.88 o 
   2   4  12       24.90       19.39      3.04 o 
   3   4  12       13.61       20.75      3.41 o 
   4   4  12      100.47       79.45      5.22 o 
   5   4  12      443.66      400.17      7.91 o 
   6   4  12      392.55      333.78      7.82 o 
   7   4  12        0.28       -1.17      5.74 o 
  -8   5  12       33.66       39.06      5.43 o 
  -7   5  12       62.75       64.98      5.16 o 
  -6   5  12      171.34      177.41     10.50 o 
  -5   5  12       52.06       70.51      9.35 o 
  -4   5  12     1210.27     1214.53     21.14 o 
  -3   5  12      221.02      207.56      6.78 o 
  -2   5  12       53.07       60.26      3.43 o 
  -1   5  12      890.59      868.97     12.25 o 
   0   5  12     2307.00     2385.52     32.85 o 
   1   5  12     2014.20     1969.83     24.61 o 
   2   5  12      127.96      106.86      4.34 o 
   3   5  12      220.42      198.54      5.68 o 
   4   5  12      137.98      163.26     10.62 o 
   5   5  12       28.78       26.71      4.62 o 
   6   5  12      644.22      636.92     13.09 o 
   7   5  12       47.50       43.34      6.05 o 
  -8   6  12        2.62       -0.61      4.71 o 
  -7   6  12      168.23      181.09      7.15 o 
  -6   6  12       11.58       16.64      7.52 o 
  -5   6  12      524.46      486.36     12.85 o 
  -4   6  12       18.46       29.32      8.36 o 
  -3   6  12      353.69      356.19      8.09 o 
  -2   6  12      229.42      216.70      6.95 o 
  -1   6  12      410.69      389.80      7.88 o 
   0   6  12        2.09        5.00      2.78 o 
   1   6  12       36.74       66.84      4.64 o 
   2   6  12      112.76      111.86      5.61 o 
   3   6  12      251.67      242.19      6.94 o 
   4   6  12        5.77       11.40      4.52 o 
   5   6  12      104.23      102.78      5.47 o 
   6   6  12        6.26       15.00      5.03 o 
   7   6  12       38.86       25.71      6.40 o 
  -8   7  12       26.61       26.23      8.23 o 
  -7   7  12      378.37      384.77     12.26 o 
  -6   7  12        4.81       16.18      7.01 o 
  -5   7  12        1.28        2.87      7.02 o 
  -4   7  12      130.55      125.44     10.80 o 
  -3   7  12       41.76       48.29      5.73 o 
  -2   7  12      657.31      627.72     16.55 o 
  -1   7  12       88.04       88.67      5.23 o 
   0   7  12        0.35        1.08      3.61 o 
   1   7  12      205.95      183.34      6.13 o 
   2   7  12        1.20        4.17      4.15 o 
   3   7  12      152.84      145.23      4.74 o 
   4   7  12      604.32      592.08     10.71 o 
   5   7  12       94.35       74.78      5.71 o 
   6   7  12       78.66       73.12      5.12 o 
   7   7  12      155.52      117.87     10.80 o 
  -7   8  12       85.12       82.29     11.31 o 
  -6   8  12      156.93      142.19     12.19 o 
  -5   8  12      135.71      131.53     12.94 o 
  -4   8  12      234.47      223.43     30.60 o 
  -3   8  12      197.73      194.18      8.81 o 
  -2   8  12       94.65      112.49      6.55 o 
  -1   8  12       13.56       14.11      4.41 o 
   0   8  12        6.50        5.71      3.97 o 
   1   8  12       34.77       28.71      5.12 o 
   2   8  12       15.66       12.24      3.43 o 
   3   8  12      101.10      101.23      6.17 o 
   4   8  12      403.45      373.23      8.58 o 
   5   8  12       10.06        9.84      4.82 o 
   6   8  12        0.55       -2.50      5.81 o 
   7   8  12       29.91       28.04      6.72 o 
  -7   9  12      110.99      101.32      9.26 o 
  -6   9  12       24.32       31.89     10.80 o 
  -5   9  12      104.08      111.09      9.27 o 
  -4   9  12      596.66      608.43     26.74 o 
  -3   9  12      886.53      947.30     23.72 o 
  -2   9  12       26.98       38.24      6.34 o 
  -1   9  12       82.94       88.64      4.10 o 
   0   9  12       32.97       37.63      3.98 o 
   1   9  12      253.62      253.69      5.78 o 
   2   9  12       35.82       37.98      4.11 o 
   3   9  12      583.88      594.38      8.79 o 
   4   9  12      354.26      367.99      7.95 o 
   5   9  12      219.54      185.80      9.48 o 
   6   9  12      125.79      130.32     10.54 o 
  -5  10  12       17.07       12.86      9.26 o 
  -4  10  12        8.31       10.29     10.80 o 
  -3  10  12        2.12        3.22      6.66 o 
  -2  10  12      272.43      260.44      9.53 o 
  -1  10  12        4.43        7.02      3.54 o 
   0  10  12       46.24       48.41      3.78 o 
   1  10  12       16.35       16.21      3.68 o 
   2  10  12      125.31      129.86      7.60 o 
   3  10  12        1.32       -0.74      4.17 o 
   4  10  12       46.73       35.56      4.82 o 
   5  10  12       30.90       28.50      6.91 o 
   6  10  12       60.95       49.72      6.72 o 
  -4  11  12      493.41      464.42     20.57 o 
  -3  11  12      282.21      302.68      9.81 o 
  -2  11  12     1067.96     1083.60     17.14 o 
  -1  11  12      790.59      814.90     12.09 o 
   0  11  12     1301.87     1363.45     18.25 o 
   1  11  12      973.87      995.08     12.57 o 
   2  11  12      746.46      771.17     11.19 o 
   3  11  12      615.13      608.98     16.38 o 
   4  11  12      771.81      745.12     15.74 o 
   5  11  12      401.95      375.70      8.37 o 
  -3  12  12       44.30       43.75      5.33 o 
  -2  12  12        4.90        6.10      4.16 o 
  -1  12  12       60.41       59.64      4.85 o 
   0  12  12       41.21       41.65      3.64 o 
   1  12  12       10.54       14.62      3.40 o 
   2  12  12      133.86      133.05      5.48 o 
   3  12  12        0.10        2.43      4.48 o 
   4  12  12        0.24       -2.33      4.16 o 
  -2  13  12       26.03       41.66     10.80 o 
  -1  13  12       38.52       37.03     11.83 o 
   0  13  12       11.66       17.49     11.31 o 
   1  13  12        2.82        2.39      3.88 o 
   2  13  12      207.76      209.76      7.11 o 
   3  13  12      222.88      234.76      8.49 o 
  -1  14  12       83.15       78.18      9.26 o 
   0  14  12        5.72        5.66      8.23 o 
   1  14  12        8.08       14.40      7.71 o 
  -9   1  13       36.41       41.31      3.48 o 
  -8   1  13      137.70      137.29      5.98 o 
  -7   1  13       89.55       98.74      4.28 o 
  -6   1  13      272.94      275.22      5.89 o 
  -5   1  13      223.86      213.22      6.33 o 
  -4   1  13      499.39      498.67      8.02 o 
  -3   1  13     3028.29     2990.22     39.45 o 
  -2   1  13     1300.49     1284.61     18.28 o 
  -1   1  13     2725.91     2648.65     32.43 o 
   0   1  13       97.15       87.45      3.86 o 
   1   1  13      228.32      216.86      5.08 o 
   2   1  13     1445.35     1444.13     16.08 o 
   3   1  13     2310.00     2293.07     23.65 o 
   4   1  13     4413.47     4509.60     48.57 o 
   5   1  13      501.33      534.51     10.75 o 
   6   1  13       12.08       13.31      5.62 o 
   7   1  13      104.40      105.35      5.15 o 
  -8   2  13       66.03       81.65      4.96 o 
  -7   2  13      313.58      328.35      6.60 o 
  -6   2  13       75.13       88.07      3.83 o 
  -5   2  13      343.38      330.13      9.73 o 
  -4   2  13      478.48      440.14      8.37 o 
  -3   2  13      737.42      691.94     10.65 o 
  -2   2  13     1696.17     1711.97     27.21 o 
  -1   2  13     1214.15     1121.25     17.28 o 
   0   2  13      986.66      944.05     12.77 o 
   1   2  13      793.46      806.87     15.84 o 
   2   2  13      945.71      887.74     10.75 o 
   3   2  13     3035.71     3178.88     33.51 o 
   4   2  13      760.80      840.51     12.42 o 
   5   2  13      206.68      202.70     11.41 o 
   6   2  13      735.63      729.66     12.51 o 
   7   2  13      340.38      334.90      8.86 o 
  -8   3  13       40.83       37.23      5.02 o 
  -7   3  13        0.55       -0.24      4.32 o 
  -6   3  13        2.34        5.27      3.95 o 
  -5   3  13       32.06       29.29      4.91 o 
  -4   3  13      385.00      367.01      8.97 o 
  -3   3  13      481.68      455.32      8.34 o 
  -2   3  13        6.35        6.41      2.80 o 
  -1   3  13      488.78      547.10     11.54 o 
   0   3  13       30.14       29.54      4.01 o 
   1   3  13      426.72      466.14      8.44 o 
   2   3  13        1.46       12.41      3.05 o 
   3   3  13      206.90      197.54      5.75 o 
   4   3  13        2.98        0.35      3.47 o 
   5   3  13       55.24       54.58      4.88 o 
   6   3  13       21.52       18.78      4.68 o 
   7   3  13        3.53        6.61      5.26 o 
  -8   4  13       27.07       29.37      4.64 o 
  -7   4  13      306.34      317.20      8.03 o 
  -6   4  13       51.23       61.09      5.00 o 
  -5   4  13     1905.93     1947.10     28.41 o 
  -4   4  13       19.75       26.64      5.95 o 
  -3   4  13       71.30       75.16      5.43 o 
  -2   4  13       54.68       52.57      3.48 o 
  -1   4  13      378.67      373.42      7.19 o 
   0   4  13     1086.51     1029.25     15.09 o 
   1   4  13      602.57      593.18      9.49 o 
   2   4  13     1282.94     1287.53     17.19 o 
   3   4  13      427.54      425.30      8.78 o 
   4   4  13      168.17      139.29      7.94 o 
   5   4  13       89.76      103.44      5.97 o 
   6   4  13      222.64      195.50      7.57 o 
   7   4  13      291.51      283.39     14.40 o 
  -8   5  13      160.71      163.57      6.82 o 
  -7   5  13      138.86      142.29      5.27 o 
  -6   5  13     1163.20     1145.79     26.03 o 
  -5   5  13       38.94       42.64      6.11 o 
  -4   5  13        8.85       17.84      6.71 o 
  -3   5  13      300.16      303.42      8.02 o 
  -2   5  13      485.19      462.83      7.88 o 
  -1   5  13      508.69      470.53      8.02 o 
   0   5  13      694.72      700.47     10.57 o 
   1   5  13      357.28      338.93      7.16 o 
   2   5  13      257.51      279.63      6.87 o 
   3   5  13      225.34      194.87      6.53 o 
   4   5  13      191.39      175.87      7.45 o 
   5   5  13       52.14       51.40      4.58 o 
   6   5  13      547.89      549.56     11.62 o 
   7   5  13       56.75       90.00     13.37 o 
  -8   6  13        3.06       -3.32      4.78 o 
  -7   6  13      308.36      286.28      8.32 o 
  -6   6  13       38.96       40.89      6.61 o 
  -5   6  13       60.64       64.88      7.00 o 
  -4   6  13        6.62        0.61      5.98 o 
  -3   6  13       12.13        7.24      4.77 o 
  -2   6  13      439.33      428.65     10.52 o 
  -1   6  13     1055.23     1042.69     17.71 o 
   0   6  13      357.69      351.37      6.56 o 
   1   6  13        6.64        8.60      3.58 o 
   2   6  13       32.36       35.89      4.11 o 
   3   6  13        9.52        7.12      4.42 o 
   4   6  13       19.29       13.30      4.19 o 
   5   6  13      567.38      550.21      9.48 o 
   6   6  13       36.57       43.12      5.03 o 
   7   6  13        4.42        8.74     10.80 o 
  -7   7  13       34.13       32.40     10.80 o 
  -6   7  13      276.66      260.67     10.47 o 
  -5   7  13      519.33      511.04     14.54 o 
  -4   7  13      156.58      135.72     10.63 o 
  -3   7  13       30.13       30.83      4.87 o 
  -2   7  13      201.51      197.07      8.65 o 
  -1   7  13      828.08      827.26     14.14 o 
   0   7  13     1191.82     1280.13     18.33 o 
   1   7  13      532.61      534.92      9.99 o 
   2   7  13       39.14       36.58      5.49 o 
   3   7  13       16.95       19.89      3.81 o 
   4   7  13      106.44      137.79      5.57 o 
   5   7  13      130.30      147.20      7.73 o 
   6   7  13       10.95        9.46      5.27 o 
   7   7  13      425.54      384.40     12.91 o 
  -7   8  13      391.77      360.53     16.97 o 
  -6   8  13       19.56       10.45      6.00 o 
  -5   8  13        8.61        5.41      6.52 o 
  -4   8  13      233.10      229.38     16.97 o 
  -3   8  13       79.26       70.57      6.24 o 
  -2   8  13     1187.67     1254.65     22.45 o 
  -1   8  13     2188.54     2132.76     25.82 o 
   0   8  13      197.75      196.52      8.91 o 
   1   8  13        6.19        6.88      3.58 o 
   2   8  13       67.99       69.38      4.39 o 
   3   8  13      400.40      374.75      6.98 o 
   4   8  13        5.81        3.43      4.01 o 
   5   8  13      103.63      102.73      5.00 o 
   6   8  13       31.60       24.60      8.34 o 
  -6   9  13       10.12       14.40      9.77 o 
  -5   9  13      278.70      279.35     20.83 o 
  -4   9  13       22.36       23.66     11.31 o 
  -3   9  13      811.69      799.86     33.94 o 
  -2   9  13       26.25       40.31      5.48 o 
  -1   9  13      420.52      399.34      7.28 o 
   0   9  13       88.23       90.51      4.41 o 
   1   9  13       83.57       88.89      4.63 o 
   2   9  13        5.79        4.12      3.65 o 
   3   9  13      359.33      343.04      6.95 o 
   4   9  13        3.73       -4.13      4.13 o 
   5   9  13      105.22      101.71      8.42 o 
   6   9  13       22.57       27.54      7.71 o 
  -5  10  13       10.40       10.29      8.74 o 
  -4  10  13       75.11       82.80     11.83 o 
  -3  10  13      898.37      886.09     21.59 o 
  -2  10  13      961.99     1001.30     26.06 o 
  -1  10  13       80.93       83.67      5.20 o 
   0  10  13      494.25      494.41      7.86 o 
   1  10  13      176.16      168.98      5.40 o 
   2  10  13       51.35       58.94      4.36 o 
   3  10  13      245.53      240.40      6.39 o 
   4  10  13      376.64      392.32      8.90 o 
   5  10  13      266.94      253.40     10.39 o 
  -4  11  13      118.74      101.83     10.80 o 
  -3  11  13        0.85       -1.14      4.55 o 
  -2  11  13       31.57       38.28      5.54 o 
  -1  11  13       42.19       47.73      5.18 o 
   0  11  13      273.47      283.88      7.05 o 
   1  11  13       10.91        8.14      3.59 o 
   2  11  13       39.29       38.34      3.77 o 
   3  11  13       47.42       44.34      3.52 o 
   4  11  13       28.54       39.64      5.35 o 
   5  11  13        1.23        1.74      3.80 o 
  -2  12  13      349.68      350.10      7.58 o 
  -1  12  13      114.71      125.60      5.21 o 
   0  12  13      336.63      341.41      6.88 o 
   1  12  13        8.12        4.68      3.13 o 
   2  12  13      334.65      344.79      8.44 o 
   3  12  13      334.04      332.41      7.83 o 
   4  12  13      141.94      137.75     10.93 o 
  -2  13  13       60.73       56.06      9.77 o 
  -1  13  13      615.52      645.97     25.72 o 
   0  13  13      614.52      641.35     25.20 o 
   1  13  13      347.85      351.47      8.08 o 
   2  13  13      245.24      245.01      6.79 o 
  -8   0  14      754.75      763.69     17.70 o 
  -7   0  14       44.73       28.14      5.55 o 
  -6   0  14       40.89       47.42      4.68 o 
  -5   0  14     1079.33     1024.12     15.34 o 
  -4   0  14     2396.68     2375.19     60.10 o 
  -3   0  14     2819.52     2801.78     56.54 o 
  -2   0  14    10715.64    10451.91    173.96 o 
  -1   0  14     7748.88     7981.00    133.57 o 
   0   0  14     1095.65     1084.91     25.09 o 
   1   0  14       91.96       95.27      8.88 o 
   2   0  14     5361.18     5395.63     74.57 o 
   3   0  14     4978.00     5039.82     91.46 o 
   4   0  14    13628.84    13898.59    241.87 o 
   5   0  14      899.22      906.34     20.86 o 
   6   0  14      188.59      234.55     18.00 o 
   7   0  14      480.27      485.47     12.20 o 
  -8   1  14       39.26       40.23      4.80 o 
  -7   1  14        9.49        9.68      3.25 o 
  -6   1  14        0.06        5.05      3.19 o 
  -5   1  14        4.09        0.01      2.86 o 
  -4   1  14       87.74       94.00      4.62 o 
  -3   1  14        0.21       -0.45      3.82 o 
  -2   1  14     2327.09     2427.52     30.35 o 
  -1   1  14       82.74       66.77      3.68 o 
   0   1  14       14.32        7.75      3.28 o 
   1   1  14      337.94      320.82      6.81 o 
   2   1  14      392.12      399.46      6.29 o 
   3   1  14       79.27      102.17      3.72 o 
   4   1  14      275.11      254.32      9.01 o 
   5   1  14      160.80      146.07      8.85 o 
   6   1  14      161.64      166.80      7.54 o 
   7   1  14      300.68      280.99      6.52 o 
  -8   2  14       56.05       62.69     12.11 o 
  -7   2  14      416.85      420.17      8.33 o 
  -6   2  14      290.12      269.48      6.43 o 
  -5   2  14       12.67       11.25      3.75 o 
  -4   2  14      477.99      424.34      8.39 o 
  -3   2  14      256.29      253.42      6.45 o 
  -2   2  14      854.12      829.20     12.26 o 
  -1   2  14      229.85      222.72      5.78 o 
   0   2  14      515.24      509.40      9.36 o 
   1   2  14      479.74      507.11      7.63 o 
   2   2  14     1950.86     1938.59     24.32 o 
   3   2  14      864.18      868.08     12.29 o 
   4   2  14       31.68       44.98      5.82 o 
   5   2  14       63.66       59.27      5.45 o 
   6   2  14       31.01       22.73      4.72 o 
   7   2  14       33.34       26.60      5.33 o 
  -8   3  14       18.55       25.16      4.39 o 
  -7   3  14        7.03       10.66      4.57 o 
  -6   3  14      127.18      111.49      4.81 o 
  -5   3  14        8.10        7.23      4.11 o 
  -4   3  14      548.00      537.20     11.89 o 
  -3   3  14        4.27        1.08      3.71 o 
  -2   3  14       71.88       78.85      4.15 o 
  -1   3  14       98.68      110.94      4.93 o 
   0   3  14      189.28      208.34      5.72 o 
   1   3  14       41.90       45.37      3.66 o 
   2   3  14      736.23      749.55     11.47 o 
   3   3  14      623.20      611.18      9.79 o 
   4   3  14       71.87       71.57      4.84 o 
   5   3  14       68.00       68.27      5.95 o 
   6   3  14      284.99      293.33      9.85 o 
   7   3  14       15.99       11.71      5.48 o 
  -8   4  14       64.54       68.96      5.79 o 
  -7   4  14       15.95       10.93      4.16 o 
  -6   4  14       11.76       17.61      5.23 o 
  -5   4  14       28.53       25.37      5.21 o 
  -4   4  14       52.74       39.82      6.98 o 
  -3   4  14      232.79      233.31      8.41 o 
  -2   4  14      183.29      179.08      5.07 o 
  -1   4  14      718.04      772.68     18.75 o 
   0   4  14       43.22       40.39      3.75 o 
   1   4  14      430.53      446.84      8.63 o 
   2   4  14      356.94      361.16      7.71 o 
   3   4  14       24.34       18.73      4.17 o 
   4   4  14        3.17        4.33      4.70 o 
   5   4  14        5.32        3.73      4.47 o 
   6   4  14       93.57       83.29      9.87 o 
  -8   5  14       75.20       58.20      4.64 o 
  -7   5  14        0.21        5.57      4.16 o 
  -6   5  14      111.68       97.90      5.85 o 
  -5   5  14      130.25      113.27      6.24 o 
  -4   5  14      101.90       94.58      6.83 o 
  -3   5  14      128.83      110.56      5.69 o 
  -2   5  14      129.49      112.90      5.83 o 
  -1   5  14      971.93      955.06     13.17 o 
   0   5  14       63.83       69.52      4.04 o 
   1   5  14      266.83      278.70      7.82 o 
   2   5  14      163.90      137.03      5.76 o 
   3   5  14        9.10        6.49      4.43 o 
   4   5  14        2.61        5.96      4.22 o 
   5   5  14       67.11       72.42      4.97 o 
   6   5  14       40.50       24.88      5.24 o 
   7   5  14      170.34      200.58     14.92 o 
  -7   6  14       46.23       24.24      5.99 o 
  -6   6  14      447.42      478.51     11.96 o 
  -5   6  14      183.36      165.82     12.69 o 
  -4   6  14      361.07      361.81     11.49 o 
  -3   6  14       39.83       47.62      6.30 o 
  -2   6  14       39.27       44.19      4.53 o 
  -1   6  14      998.58      999.37     15.78 o 
   0   6  14      820.08      824.66     15.21 o 
   1   6  14      499.94      524.46      9.42 o 
   2   6  14      394.70      417.12      9.52 o 
   3   6  14      758.15      762.75     10.54 o 
   4   6  14      604.09      547.38      8.55 o 
   5   6  14      194.01      190.94      8.67 o 
   6   6  14      664.97      657.19     12.75 o 
   7   6  14      572.63      545.17     22.63 o 
  -7   7  14       36.67       33.39      5.52 o 
  -6   7  14       23.60       19.24      6.42 o 
  -5   7  14       22.75       26.85      6.22 o 
  -4   7  14      306.32      290.50     10.20 o 
  -3   7  14       58.64       51.07      7.75 o 
  -2   7  14      462.92      479.82     11.71 o 
  -1   7  14      226.87      242.78      8.08 o 
   0   7  14      124.86      132.81      6.39 o 
   1   7  14       71.77       69.53      4.25 o 
   2   7  14       27.40       18.97      3.75 o 
   3   7  14       16.02        9.21      4.09 o 
   4   7  14      110.54      104.55      5.49 o 
   5   7  14      696.24      604.42     10.26 o 
   6   7  14        0.09       -6.76      9.77 o 
  -7   8  14      431.54      432.54     17.49 o 
  -6   8  14      113.03       86.00      7.98 o 
  -5   8  14      241.52      232.41      9.77 o 
  -4   8  14      427.08      451.10     32.92 o 
  -3   8  14      603.96      632.23     16.88 o 
  -2   8  14       54.02       60.45      5.83 o 
  -1   8  14       71.50       84.28      6.20 o 
   0   8  14      709.39      725.21     10.60 o 
   1   8  14      845.44      849.23     10.71 o 
   2   8  14      227.27      247.19      6.88 o 
   3   8  14       48.86       59.20      4.10 o 
   4   8  14      141.10      167.79      7.04 o 
   5   8  14      176.40      193.82      6.20 o 
   6   8  14      413.57      372.61     13.63 o 
  -6   9  14        2.40        0.51      8.74 o 
  -5   9  14        1.60        6.69      9.77 o 
  -4   9  14       32.81       26.23     11.31 o 
  -3   9  14        2.67        0.51     10.80 o 
  -2   9  14       42.96       39.52      6.31 o 
  -1   9  14        2.76       10.68      4.46 o 
   0   9  14        7.20        5.57      3.58 o 
   1   9  14        8.89        9.44      3.80 o 
   2   9  14       57.11       60.33      4.18 o 
   3   9  14        2.03        1.63      3.82 o 
   4   9  14       21.09       17.06      4.02 o 
   5   9  14       23.48       17.30      5.06 o 
   6   9  14       10.35        3.05      5.99 o 
  -4  10  14       24.77       30.34      9.77 o 
  -3  10  14        3.35        9.26     10.29 o 
  -2  10  14      131.02      132.26      6.50 o 
  -1  10  14       62.97       53.88      5.56 o 
   0  10  14       72.12       79.13      5.31 o 
   1  10  14       14.85       10.00      3.75 o 
   2  10  14       73.68       71.38      4.30 o 
   3  10  14        4.92        1.55      3.78 o 
   4  10  14       17.53       16.68      4.99 o 
   5  10  14       10.58        6.00      3.88 o 
  -3  11  14      179.93      181.55     13.37 o 
  -2  11  14        3.17        3.20      4.44 o 
  -1  11  14      187.75      153.10      9.99 o 
   0  11  14        7.91        4.85      3.52 o 
   1  11  14       35.32       24.95      3.46 o 
   2  11  14      113.38      111.27      4.68 o 
   3  11  14       20.28       18.11      4.71 o 
   4  11  14       38.37       43.35      4.71 o 
  -2  12  14       30.42       31.89     11.31 o 
  -1  12  14      240.34      231.23      9.98 o 
   0  12  14       43.48       54.48      5.27 o 
   1  12  14      408.51      390.76      9.50 o 
   2  12  14       37.83       33.06      4.09 o 
   3  12  14      145.69      135.79      4.98 o 
  -2  13  14       48.81       45.77      8.74 o 
  -1  13  14      212.48      190.30     13.37 o 
   0  13  14       22.40       17.49      9.26 o 
   1  13  14        1.74        3.43      5.63 o 
  -8   1  15      326.90      377.18     10.02 o 
  -7   1  15      337.34      346.28      9.14 o 
  -6   1  15      156.93      163.65      4.55 o 
  -5   1  15      187.87      198.18      4.43 o 
  -4   1  15      771.53      739.64     14.53 o 
  -3   1  15      833.87      758.68     19.18 o 
  -2   1  15     1657.62     1602.82     21.24 o 
  -1   1  15     1464.73     1425.67     20.53 o 
   0   1  15      800.04      809.91     12.24 o 
   1   1  15      449.97      456.91      9.11 o 
   2   1  15      523.43      501.42      9.27 o 
   3   1  15      932.15      985.38     12.76 o 
   4   1  15      427.80      442.79      9.08 o 
   5   1  15      471.78      481.72     11.36 o 
   6   1  15      392.06      354.17     12.32 o 
  -8   2  15       19.87       28.40      4.88 o 
  -7   2  15      158.88      155.69      5.84 o 
  -6   2  15       10.05       11.84      4.31 o 
  -5   2  15      361.46      339.11      7.56 o 
  -4   2  15      468.17      446.42     10.90 o 
  -3   2  15      563.02      583.18     11.54 o 
  -2   2  15       65.13       70.85      4.16 o 
  -1   2  15      155.26      143.77      7.40 o 
   0   2  15       88.50       85.54      4.63 o 
   1   2  15        9.29       12.05      3.68 o 
   2   2  15      323.83      337.62      7.38 o 
   3   2  15       93.68      116.09      5.06 o 
   4   2  15      228.16      225.78     10.18 o 
   5   2  15       38.77       35.42      6.01 o 
   6   2  15       61.02       59.23      7.78 o 
  -8   3  15        1.61        4.57      3.52 o 
  -7   3  15       51.18       60.98      4.98 o 
  -6   3  15       34.70       41.44      5.25 o 
  -5   3  15       55.87       51.72      4.78 o 
  -4   3  15       40.57       47.07      4.92 o 
  -3   3  15      113.16      119.41      4.90 o 
  -2   3  15      533.52      520.25      9.88 o 
  -1   3  15        1.74        1.92      3.73 o 
   0   3  15        8.88       18.01      3.98 o 
   1   3  15      264.32      291.07      6.65 o 
   2   3  15        1.85        6.05      3.68 o 
   3   3  15      292.27      307.74      8.53 o 
   4   3  15       36.13       33.70      4.96 o 
   5   3  15        4.22        7.55      4.89 o 
   6   3  15      194.08      158.33      9.18 o 
  -8   4  15       79.28       65.53      3.98 o 
  -7   4  15       67.10       73.45      4.60 o 
  -6   4  15       57.14       64.58      6.86 o 
  -5   4  15      668.14      667.55     11.75 o 
  -4   4  15        8.12        6.27      4.62 o 
  -3   4  15      916.21      913.21     18.76 o 
  -2   4  15      103.40      113.33      5.77 o 
  -1   4  15       39.29       51.65      4.84 o 
   0   4  15      559.76      534.47     10.16 o 
   1   4  15      152.83      142.02      6.47 o 
   2   4  15     1024.77     1040.24     14.90 o 
   3   4  15      105.88       92.82      4.59 o 
   4   4  15        8.15       12.10      4.77 o 
   5   4  15        6.37        0.43      5.24 o 
   6   4  15       27.11       32.50      5.18 o 
  -7   5  15       85.95       93.57      6.04 o 
  -6   5  15        8.30        2.63      4.75 o 
  -5   5  15      840.19      875.09     16.84 o 
  -4   5  15      368.05      356.42      8.69 o 
  -3   5  15       16.90       14.33      5.48 o 
  -2   5  15       14.72       11.55      4.33 o 
  -1   5  15      379.91      394.52     10.52 o 
   0   5  15      401.39      401.62      8.41 o 
   1   5  15      314.58      318.80      7.41 o 
   2   5  15      274.82      253.08      8.02 o 
   3   5  15      298.32      300.06      6.48 o 
   4   5  15      247.31      235.71     10.45 o 
   5   5  15      589.24      594.39     10.33 o 
   6   5  15      152.63      124.07      7.59 o 
   7   5  15      483.17      440.25     19.54 o 
  -7   6  15       57.94       48.04      5.61 o 
  -6   6  15       87.81       81.80      6.02 o 
  -5   6  15      122.23      120.87      6.12 o 
  -4   6  15      194.47      187.57     10.20 o 
  -3   6  15        3.73       14.93      6.18 o 
  -2   6  15       63.56       68.09      7.85 o 
  -1   6  15      437.46      461.84     10.16 o 
   0   6  15       11.67        8.49      4.33 o 
   1   6  15      249.00      256.27      6.61 o 
   2   6  15       13.34       10.24      3.52 o 
   3   6  15        1.97       -0.73      3.89 o 
   4   6  15       28.56       29.45      3.86 o 
   5   6  15       78.03       88.46      4.87 o 
   6   6  15       43.96       32.40     12.86 o 
  -7   7  15       40.52       32.25      5.40 o 
  -6   7  15      289.79      265.85     10.05 o 
  -5   7  15      251.63      262.15      9.24 o 
  -4   7  15       73.53       86.15      7.79 o 
  -3   7  15       62.51       60.22      9.10 o 
  -2   7  15       90.56       81.14      8.08 o 
  -1   7  15      396.79      390.10      9.10 o 
   0   7  15      879.61      898.19     13.09 o 
   1   7  15      411.71      414.60      7.16 o 
   2   7  15      408.85      422.43      7.33 o 
   3   7  15      267.65      272.70      6.97 o 
   4   7  15       31.61       32.12      4.14 o 
   5   7  15      463.88      465.53      8.58 o 
   6   7  15      636.35      609.91     17.64 o 
  -6   8  15        2.44       14.40      9.26 o 
  -5   8  15       97.12       92.62      9.93 o 
  -4   8  15       69.14       70.49      9.37 o 
  -3   8  15        5.82        2.90      6.75 o 
  -2   8  15       60.07       59.61      7.90 o 
  -1   8  15        5.02        3.48      4.55 o 
   0   8  15       70.00       78.30      4.24 o 
   1   8  15       94.19      106.42      4.53 o 
   2   8  15       29.41       28.43      4.26 o 
   3   8  15       51.33       42.22      4.20 o 
   4   8  15       36.26       45.24      3.98 o 
   5   8  15       31.89       36.97      7.41 o 
   6   8  15       12.13       13.46      7.20 o 
  -6   9  15       19.53       26.23      7.71 o 
  -4   9  15       68.42       62.75     11.31 o 
  -3   9  15       76.06       94.12     12.86 o 
  -2   9  15     1321.58     1355.72     46.29 o 
  -1   9  15       10.27       17.00      4.45 o 
   0   9  15      280.45      300.64      6.58 o 
   1   9  15      496.21      493.59      9.44 o 
   2   9  15      323.41      313.00      6.53 o 
   3   9  15      263.22      251.23      5.91 o 
   4   9  15      188.90      181.80      7.69 o 
   5   9  15      106.94      112.52      7.01 o 
  -4  10  15      281.47      283.39     15.43 o 
  -3  10  15      286.53      281.84     16.46 o 
  -2  10  15       27.96       30.39      6.98 o 
  -1  10  15       65.35       63.21      5.21 o 
   0  10  15      376.58      382.69      7.65 o 
   1  10  15       16.56       19.82      3.62 o 
   2  10  15        4.90        7.06      3.81 o 
   3  10  15       36.37       29.32      3.79 o 
   4  10  15      208.49      189.81     12.76 o 
  -2  11  15        2.26       11.72      7.53 o 
  -1  11  15      103.11      100.84      8.53 o 
   0  11  15      164.51      162.47      5.38 o 
   1  11  15        3.09        5.50      2.87 o 
   2  11  15       17.61       24.16      8.09 o 
   3  11  15        9.96       12.72      4.31 o 
   4  11  15        5.46        5.60      3.74 o 
  -2  12  15        2.26        8.74      9.77 o 
  -1  12  15       80.81       65.32     11.31 o 
   0  12  15       55.54       72.00     11.83 o 
   1  12  15        4.52       -1.08      5.33 o 
   2  12  15      198.29      191.35      5.42 o 
   0  13  15      492.49      484.48     19.03 o 
  -8   0  16      188.11      205.72     14.92 o 
  -7   0  16      241.61      251.68     12.20 o 
  -6   0  16        3.67        7.30      4.14 o 
  -5   0  16       57.00       57.27      5.26 o 
  -4   0  16      158.71      167.01      6.42 o 
  -3   0  16     1397.18     1295.30     29.37 o 
  -2   0  16      409.64      404.76     11.55 o 
  -1   0  16     2215.20     2202.69     51.62 o 
   0   0  16      422.20      459.42     12.52 o 
   1   0  16      358.43      385.90     12.25 o 
   2   0  16     2366.12     2399.45     38.19 o 
   3   0  16      831.18      860.35     21.15 o 
   4   0  16      272.54      242.43     11.47 o 
   5   0  16      623.23      615.72     20.80 o 
   6   0  16      174.19      228.35     18.52 o 
  -8   1  16      192.86      208.91     11.31 o 
  -7   1  16       98.40       99.13      6.98 o 
  -6   1  16        3.78        2.60      3.93 o 
  -5   1  16       50.94       54.74      3.20 o 
  -4   1  16       96.02       91.68      4.35 o 
  -3   1  16       64.63       62.43      5.35 o 
  -2   1  16      473.17      448.12      8.76 o 
  -1   1  16        9.94        9.44      4.37 o 
   0   1  16      103.64      107.99      4.87 o 
   1   1  16       44.73       54.33      4.70 o 
   2   1  16      651.33      632.59     10.98 o 
   3   1  16      770.52      797.18     12.28 o 
   4   1  16      233.40      261.37      7.85 o 
   5   1  16       27.79       21.70      5.68 o 
   6   1  16        5.30        8.23      8.73 o 
  -8   2  16       48.62       52.99      3.53 o 
  -7   2  16        2.24        5.86      3.78 o 
  -6   2  16       10.97       14.98      4.82 o 
  -5   2  16        3.13       -3.19      4.16 o 
  -4   2  16      159.28      155.04      6.53 o 
  -3   2  16      183.98      185.84      8.33 o 
  -2   2  16       87.60       96.45      5.05 o 
  -1   2  16      166.59      146.84      5.67 o 
   0   2  16       19.85       20.10      4.23 o 
   1   2  16       43.87       47.65      5.61 o 
   2   2  16      895.64      928.03     15.22 o 
   3   2  16      189.03      190.90      5.64 o 
   4   2  16       37.87       36.42      4.61 o 
   5   2  16        4.85        4.34      5.77 o 
   6   2  16        7.49       11.33      5.50 o 
  -8   3  16      249.47      244.25      5.94 o 
  -7   3  16       87.26       93.95      5.71 o 
  -6   3  16      495.48      495.06     13.23 o 
  -5   3  16      294.05      313.42      8.21 o 
  -4   3  16     2439.26     2435.04     31.63 o 
  -3   3  16      408.16      379.75     13.24 o 
  -2   3  16      422.94      448.93      9.48 o 
  -1   3  16     1871.79     1896.96     35.02 o 
   0   3  16      739.46      771.06     13.99 o 
   1   3  16      699.53      702.94     13.48 o 
   2   3  16     1402.37     1483.25     22.09 o 
   3   3  16      315.89      315.88      6.54 o 
   4   3  16       84.26       83.05      5.34 o 
   5   3  16      308.10      303.35      8.51 o 
   6   3  16      733.19      727.14     17.74 o 
  -7   4  16       30.60       28.67      4.70 o 
  -6   4  16       40.92       46.99      5.39 o 
  -5   4  16       49.99       54.42      5.05 o 
  -4   4  16       79.31       87.22      5.72 o 
  -3   4  16       58.82       59.39      6.06 o 
  -2   4  16       53.38       51.52      6.16 o 
  -1   4  16      100.20      102.60      6.21 o 
   0   4  16     1037.48     1049.40     19.73 o 
   1   4  16      618.29      593.32     11.24 o 
   2   4  16      199.11      209.11      5.90 o 
   3   4  16      203.11      173.15      6.83 o 
   4   4  16       14.29       15.80      4.85 o 
   5   4  16        2.44        7.04      5.02 o 
   6   4  16      192.38      182.69     12.47 o 
  -7   5  16       46.24       44.51      4.92 o 
  -6   5  16      419.35      437.83      9.33 o 
  -5   5  16       94.91       95.49      5.77 o 
  -4   5  16       50.16       48.52      5.05 o 
  -3   5  16       18.69       18.27      5.19 o 
  -2   5  16      249.34      264.43      9.21 o 
  -1   5  16      268.46      262.87     10.02 o 
   0   5  16      777.53      784.39     17.60 o 
   1   5  16     1541.76     1559.82     16.83 o 
   2   5  16      172.32      178.23      6.49 o 
   3   5  16      663.65      658.18      9.23 o 
   4   5  16      254.64      256.24      8.86 o 
   5   5  16      104.81       97.26      5.11 o 
   6   5  16      331.49      391.39     21.60 o 
  -7   6  16      132.97      113.75      5.99 o 
  -6   6  16        2.75        2.36      4.20 o 
  -5   6  16      114.94      112.99      5.85 o 
  -4   6  16       83.81      103.70      7.31 o 
  -3   6  16      307.51      314.92     10.61 o 
  -2   6  16      135.47      121.05     12.81 o 
  -1   6  16       15.98       16.75      5.28 o 
   0   6  16        9.42       10.38      3.33 o 
   1   6  16      222.28      205.90      6.71 o 
   2   6  16      471.76      432.46      7.07 o 
   3   6  16       81.24       74.49      4.48 o 
   4   6  16      280.89      257.15      8.22 o 
   5   6  16       87.62       97.04      4.62 o 
   6   6  16        7.02        2.57     10.80 o 
  -6   7  16        2.52       -2.95      4.65 o 
  -5   7  16       28.43       37.05      5.80 o 
  -4   7  16       52.94       57.41      6.46 o 
  -3   7  16       78.78       77.89     10.01 o 
  -2   7  16       24.33       29.62      7.60 o 
  -1   7  16        0.33        2.94      5.82 o 
   0   7  16       39.30       41.76      4.75 o 
   1   7  16      244.82      211.67      6.10 o 
   2   7  16       79.97       78.35      4.25 o 
   3   7  16      130.35      115.44      5.05 o 
   4   7  16      206.53      204.70      7.65 o 
   5   7  16       33.52       26.22      8.18 o 
   6   7  16        0.38       -9.26      9.26 o 
  -6   8  16       72.51       83.83      9.77 o 
  -5   8  16        8.64       -0.76      5.88 o 
  -4   8  16       22.58       24.63      8.03 o 
  -3   8  16      134.06      139.35     10.61 o 
  -2   8  16      178.51      199.99     23.66 o 
  -1   8  16      303.52      265.94     14.40 o 
   0   8  16       11.70       19.53      3.71 o 
   1   8  16      248.07      218.44      5.48 o 
   2   8  16       26.46       34.50      4.50 o 
   3   8  16       70.68       77.74      4.25 o 
   4   8  16        6.67        9.02      3.48 o 
   5   8  16       58.21       54.59      4.85 o 
  -4   9  16      241.81      259.21     15.43 o 
  -2   9  16     1131.07     1137.84     47.83 o 
  -1   9  16      436.06      460.89     12.10 o 
   0   9  16      390.51      397.47      7.84 o 
   1   9  16       64.03       62.93      4.64 o 
   2   9  16      218.35      227.94      6.32 o 
   3   9  16      102.74      108.74      4.12 o 
   4   9  16      257.91      248.13      8.67 o 
   5   9  16      300.50      291.04      6.99 o 
  -3  10  16       55.77       54.52      9.77 o 
  -2  10  16       36.30       33.28      9.00 o 
  -1  10  16       57.70       69.55      6.51 o 
   0  10  16       17.67       12.41      4.49 o 
   1  10  16       69.79       67.84      3.69 o 
   2  10  16      213.22      210.78      7.71 o 
   3  10  16       66.17       53.15      4.88 o 
   4  10  16        8.76        8.22      3.67 o 
  -1  11  16      596.54      612.05     17.98 o 
   0  11  16       18.61       16.09      7.76 o 
   1  11  16      403.21      409.24     11.47 o 
   2  11  16      170.06      184.10      5.74 o 
   3  11  16      298.79      298.70      6.82 o 
  -1  12  16        3.01        1.54      9.26 o 
   0  12  16       32.05       37.03      9.77 o 
   1  12  16       37.35       30.86      4.93 o 
  -7   1  17        6.16       10.39      4.08 o 
  -6   1  17        2.54        4.47      4.17 o 
  -5   1  17       43.88       43.41      4.40 o 
  -4   1  17        2.79        3.33      2.86 o 
  -3   1  17      109.72      102.02      3.91 o 
  -2   1  17        7.80       11.24      4.93 o 
  -1   1  17      259.10      245.97     10.17 o 
   0   1  17        9.30        8.41      4.44 o 
   1   1  17       15.15       19.41      4.37 o 
   2   1  17        2.96        2.98      4.23 o 
   3   1  17      705.25      691.79     11.14 o 
   4   1  17       99.60       97.50      6.97 o 
   5   1  17        8.24       14.56      6.54 o 
   6   1  17        1.31       -2.06      7.64 o 
  -7   2  17       95.65      103.15      4.98 o 
  -6   2  17      189.71      181.71      5.99 o 
  -5   2  17       76.57       82.78      4.89 o 
  -4   2  17      267.09      246.30      8.67 o 
  -3   2  17     2167.46     2120.54     22.45 o 
  -2   2  17      791.36      816.40     16.04 o 
  -1   2  17      241.82      227.78      6.87 o 
   0   2  17     1185.55     1198.40     17.12 o 
   1   2  17      769.17      835.01     18.54 o 
   2   2  17     1927.34     1910.63     21.78 o 
   3   2  17      622.41      635.84     10.78 o 
   4   2  17       63.27       75.00      6.14 o 
   5   2  17      188.86      200.60     13.22 o 
  -7   3  17        3.01        0.63      3.87 o 
  -6   3  17      163.47      166.55      8.64 o 
  -5   3  17      396.18      378.03      9.25 o 
  -4   3  17       12.92       17.40      4.74 o 
  -3   3  17      167.61      165.58      5.80 o 
  -2   3  17       19.36       20.18      3.66 o 
  -1   3  17       12.56       16.56      5.52 o 
   0   3  17      548.47      530.85     12.50 o 
   1   3  17      760.79      736.96     12.74 o 
   2   3  17      222.37      233.22      6.74 o 
   3   3  17      259.40      233.59      6.64 o 
   4   3  17       54.17       61.23      6.12 o 
   5   3  17        2.05        2.04      5.82 o 
  -7   4  17       55.50       52.10      4.42 o 
  -6   4  17      163.23      157.27     11.48 o 
  -5   4  17      503.86      489.33     10.37 o 
  -4   4  17     1039.85     1080.32     16.15 o 
  -3   4  17      262.63      274.98      8.53 o 
  -2   4  17      579.08      617.16      9.46 o 
  -1   4  17      396.01      380.38      7.50 o 
   0   4  17     1240.76     1235.99     16.04 o 
   1   4  17     1679.38     1742.64     19.90 o 
   2   4  17     1192.52     1214.23     14.29 o 
   3   4  17      337.04      326.23      6.93 o 
   4   4  17      400.39      398.99      9.53 o 
   5   4  17      733.45      733.26     12.17 o 
   6   4  17      544.20      560.60     24.17 o 
  -7   5  17       13.62       16.52      3.90 o 
  -6   5  17       73.04       66.99      4.93 o 
  -5   5  17        0.93       -3.43      4.67 o 
  -4   5  17      830.72      840.15     17.20 o 
  -3   5  17      121.29      125.95      5.80 o 
  -2   5  17      117.11      119.78      6.87 o 
  -1   5  17       48.80       61.39      5.04 o 
   0   5  17       10.70       10.43      3.96 o 
   1   5  17      280.55      272.40      6.22 o 
   2   5  17        5.38        3.54      3.44 o 
   3   5  17      299.08      285.94      6.32 o 
   4   5  17        0.77       -1.11      4.26 o 
   5   5  17       10.83       14.29      3.91 o 
   6   5  17        0.37       11.31     10.29 o 
  -6   6  17       68.62       66.75      5.40 o 
  -5   6  17      156.82      164.04      6.07 o 
  -4   6  17       57.91       52.94      5.32 o 
  -3   6  17      161.96      149.85      8.69 o 
  -2   6  17       20.34       20.12      9.51 o 
  -1   6  17      532.48      515.27     11.31 o 
   0   6  17      337.10      316.24      7.54 o 
   1   6  17        9.05       11.21      3.29 o 
   2   6  17       23.97       35.01      3.73 o 
   3   6  17        7.68        5.96      4.33 o 
   4   6  17      104.26      110.65      5.00 o 
   5   6  17       55.25       36.52     11.83 o 
   6   6  17      449.38      446.42     20.06 o 
  -6   7  17       23.56       19.21      9.41 o 
  -5   7  17       76.94       71.31      5.17 o 
  -4   7  17      243.01      228.33      8.54 o 
  -3   7  17        8.21       22.24      8.53 o 
  -2   7  17       11.17        3.48      7.05 o 
  -1   7  17      115.96      122.52      9.56 o 
   0   7  17       44.23       47.85      4.06 o 
   1   7  17       34.22       28.39      3.58 o 
   2   7  17      145.96      135.16      5.83 o 
   3   7  17       16.56       10.42      4.09 o 
   4   7  17       54.59       49.74      3.73 o 
   5   7  17       98.20       85.25      9.85 o 
  -5   8  17       66.82       62.48      7.40 o 
  -4   8  17        7.20        4.35      7.13 o 
  -3   8  17       15.42       24.78      8.15 o 
  -2   8  17      143.98      160.47     13.89 o 
  -1   8  17      257.19      256.81     33.17 o 
   0   8  17      101.77      118.00      5.64 o 
   1   8  17        6.59        0.95      3.69 o 
   2   8  17      244.81      251.29      6.26 o 
   3   8  17      367.16      344.36      7.12 o 
   4   8  17       21.09       36.82      5.07 o 
   5   8  17      133.77      134.03      5.66 o 
  -3   9  17       30.27       26.74      9.26 o 
  -2   9  17       37.78       38.00      7.90 o 
  -1   9  17       84.10       82.73     12.99 o 
   0   9  17        0.45       -0.33      7.46 o 
   1   9  17       22.09       19.64      3.50 o 
   2   9  17       35.95       24.73      3.31 o 
   3   9  17      108.97       85.58      5.23 o 
   4   9  17        0.16        1.84      4.49 o 
  -2  10  17      646.98      637.23     25.72 o 
  -1  10  17      299.76      301.92     10.44 o 
   0  10  17       86.87       78.47      7.57 o 
   1  10  17      322.14      317.28      9.43 o 
   2  10  17      205.58      188.14      7.66 o 
   3  10  17      226.71      239.83      6.65 o 
  -1  11  17        2.55        3.84      6.66 o 
   0  11  17        0.48       -6.88      6.88 o 
   1  11  17       61.54       57.01      5.74 o 
   2  11  17      113.80      101.18      6.03 o 
  -7   0  18      170.60      171.78     13.89 o 
  -6   0  18       26.78       19.68      6.61 o 
  -5   0  18      161.78      157.96     10.91 o 
  -4   0  18       36.45       44.97      4.59 o 
  -3   0  18       30.48       23.75      4.80 o 
  -2   0  18      566.30      557.12     12.45 o 
  -1   0  18     1372.17     1352.06     21.35 o 
   0   0  18       74.15       75.05      6.13 o 
   1   0  18       40.41       46.73      5.11 o 
   2   0  18      774.33      744.36     12.91 o 
   3   0  18      160.26      151.03      9.88 o 
   4   0  18       19.80       19.03      9.82 o 
   5   0  18      158.28      120.81     15.43 o 
  -7   1  18       34.99       30.29      5.89 o 
  -6   1  18       11.06       13.39      3.86 o 
  -5   1  18        1.55       10.84      3.81 o 
  -4   1  18       65.84       63.12      3.28 o 
  -3   1  18        9.44        7.66      3.11 o 
  -2   1  18        4.29        4.11      3.32 o 
  -1   1  18      429.06      446.31      7.34 o 
   0   1  18        4.68        3.91      3.36 o 
   1   1  18      136.14      130.05      4.36 o 
   2   1  18      451.40      442.86      8.13 o 
   3   1  18      220.01      219.35     16.66 o 
   4   1  18        9.51       10.77      6.80 o 
   5   1  18       63.35       69.59      6.94 o 
  -7   2  18      109.73      128.89      4.60 o 
  -6   2  18      340.87      328.56      9.89 o 
  -5   2  18      394.73      405.57     10.09 o 
  -4   2  18       56.20       56.75      4.36 o 
  -3   2  18      575.39      577.98      8.40 o 
  -2   2  18       16.82       18.20      3.28 o 
  -1   2  18      340.54      344.80      6.27 o 
   0   2  18      450.62      448.08      7.41 o 
   1   2  18      465.94      473.84      8.80 o 
   2   2  18      590.57      573.83      9.32 o 
   3   2  18      417.27      398.22      8.82 o 
   4   2  18       61.20       68.15      6.75 o 
   5   2  18       22.40       18.98      6.23 o 
  -7   3  18      116.20      116.24      4.62 o 
  -6   3  18       69.59       88.22      9.44 o 
  -5   3  18      202.63      170.79     10.34 o 
  -4   3  18       25.32       37.33      5.17 o 
  -3   3  18     1696.52     1714.11     23.24 o 
  -2   3  18       71.10       73.80      4.05 o 
  -1   3  18       81.69       90.68      4.81 o 
   0   3  18      309.17      311.09      6.67 o 
   1   3  18      119.60      127.64      5.31 o 
   2   3  18      330.25      325.83      7.29 o 
   3   3  18      177.95      175.55      5.87 o 
   4   3  18      298.10      272.76      9.43 o 
   5   3  18      827.72      832.11     19.82 o 
  -7   4  18        9.15        7.78      3.32 o 
  -6   4  18        4.98        7.59      5.61 o 
  -5   4  18        2.15        9.42      4.55 o 
  -4   4  18       21.23       20.39      5.66 o 
  -3   4  18       56.42       66.39      6.46 o 
  -2   4  18       38.98       47.15      4.57 o 
  -1   4  18       47.76       53.79      3.72 o 
   0   4  18        4.60        1.78      4.17 o 
   1   4  18        4.19        6.14      4.00 o 
   2   4  18       57.06       54.51      4.29 o 
   3   4  18      286.25      247.87      8.97 o 
   4   4  18        2.06        5.87      5.08 o 
   5   4  18        2.29        0.01      6.82 o 
  -6   5  18        2.67        6.16      4.46 o 
  -5   5  18       79.12       76.76      4.99 o 
  -4   5  18       40.15       38.53      5.17 o 
  -3   5  18        8.59        7.94      5.77 o 
  -2   5  18      147.24      142.60      7.41 o 
  -1   5  18      123.89      130.18      8.52 o 
   0   5  18      200.42      203.12      7.68 o 
   1   5  18      225.35      219.90      8.42 o 
   2   5  18      246.99      256.36      6.55 o 
   3   5  18       25.88       22.39      5.12 o 
   4   5  18      394.25      416.64     10.60 o 
   5   5  18      233.26      230.36     12.18 o 
  -6   6  18      177.73      169.48      6.55 o 
  -5   6  18      303.82      323.84      8.46 o 
  -4   6  18      208.17      221.54      7.65 o 
  -3   6  18       17.87       21.90      5.11 o 
  -2   6  18       83.86       70.93     10.13 o 
  -1   6  18      807.30      813.74     14.29 o 
   0   6  18      416.80      408.25      8.31 o 
   1   6  18      160.49      146.98      5.90 o 
   2   6  18       81.79       96.14      5.32 o 
   3   6  18      119.74      127.05      5.95 o 
   4   6  18      400.84      384.98      7.83 o 
   5   6  18      189.48      202.52      9.12 o 
  -6   7  18        5.85        5.87      4.19 o 
  -5   7  18       40.12       41.02      5.16 o 
  -4   7  18       76.59       90.94      9.37 o 
  -3   7  18       12.53       16.97      8.27 o 
  -2   7  18        4.81       -8.23     14.40 o 
  -1   7  18       83.70       72.00     15.94 o 
   0   7  18       79.45       77.37      4.76 o 
   1   7  18        0.05       -1.11      4.20 o 
   2   7  18        0.02        2.23      4.61 o 
   3   7  18       44.31       40.23      4.57 o 
   4   7  18       25.36       24.89      4.56 o 
   5   7  18        8.03        6.92      4.48 o 
  -3   8  18       22.27       24.69      9.26 o 
  -2   8  18      215.52      195.95     14.92 o 
  -1   8  18      340.57      340.03     15.43 o 
   0   8  18       97.47      112.12     14.40 o 
   1   8  18      317.38      310.83      7.52 o 
   2   8  18      250.18      240.70      6.52 o 
   3   8  18      204.00      201.06      7.51 o 
   4   8  18      158.45      155.71     10.91 o 
  -4   9  18       25.05       24.69      8.74 o 
  -3   9  18       71.47       66.86     10.80 o 
  -2   9  18      190.36      207.78     15.43 o 
  -1   9  18      125.35      130.98     22.37 o 
   0   9  18        6.40        6.62      8.11 o 
   1   9  18       55.22       52.15      3.74 o 
   2   9  18       50.78       53.49      4.34 o 
   3   9  18       22.14       22.92      4.24 o 
  -3  10  18       52.96       50.92      8.74 o 
  -2  10  18        4.74       -2.06      9.26 o 
  -1  10  18      144.12      160.72      9.80 o 
   0  10  18        5.23       -7.40      7.40 o 
   1  10  18       11.36        9.09      5.78 o 
   2  10  18        0.38       -4.74      5.33 o 
  -1  11  18       88.09       84.05      6.66 o 
   0  11  18      190.87      179.11     13.89 o 
   1  11  18       20.20       22.93      5.99 o 
  -7   1  19      116.25      118.38      7.66 o 
  -6   1  19      227.57      227.40      9.89 o 
  -5   1  19      101.14      105.87      6.60 o 
  -4   1  19       71.98       70.81      4.71 o 
  -3   1  19      200.92      206.29      6.62 o 
  -2   1  19     1631.73     1638.26     17.57 o 
  -1   1  19       48.52       46.65      3.74 o 
   0   1  19      506.70      502.94      7.52 o 
   1   1  19       90.60       87.12      4.88 o 
   2   1  19      337.50      366.01      7.98 o 
   3   1  19      328.31      317.43      8.78 o 
   4   1  19      301.45      308.67     10.86 o 
   5   1  19      148.25      182.59      9.70 o 
  -7   2  19        5.08        5.77      5.63 o 
  -6   2  19       10.68       11.79      3.75 o 
  -5   2  19       12.72        9.15      4.25 o 
  -4   2  19        0.43        7.09      4.31 o 
  -3   2  19       28.73       23.78      5.35 o 
  -2   2  19       12.86       11.55      3.26 o 
  -1   2  19        2.29       -1.79      3.44 o 
   0   2  19       42.82       40.43      3.86 o 
   1   2  19      295.55      312.85      6.80 o 
   2   2  19        1.83        4.05      4.40 o 
   3   2  19        2.99       -0.75      5.18 o 
   4   2  19        0.68        2.86      5.91 o 
   5   2  19       34.68       49.91      8.90 o 
  -6   3  19       17.85       24.95      4.30 o 
  -5   3  19        7.19       10.43      4.78 o 
  -4   3  19      308.59      291.71      7.66 o 
  -3   3  19        1.61        6.55      4.39 o 
  -2   3  19        2.51       -1.22      4.11 o 
  -1   3  19      187.57      193.68      6.82 o 
   0   3  19        5.88        9.11      3.92 o 
   1   3  19      120.12      116.21      6.66 o 
   2   3  19        2.19        0.73      4.12 o 
   3   3  19       16.08       16.73      6.56 o 
   4   3  19      235.69      265.36      7.76 o 
   5   3  19      221.43      228.66      9.79 o 
  -6   4  19        3.25        2.27      4.56 o 
  -5   4  19       36.31       41.25      5.02 o 
  -4   4  19        4.70        3.16      5.31 o 
  -3   4  19        7.88        7.10      4.63 o 
  -2   4  19       44.41       39.69      4.52 o 
  -1   4  19       36.04       49.70      4.32 o 
   0   4  19       48.67       50.15      4.55 o 
   1   4  19        0.12        3.86      3.99 o 
   2   4  19        1.21        0.50      4.97 o 
   3   4  19        0.70       -4.87      4.93 o 
   4   4  19        1.30        6.14      4.82 o 
   5   4  19        0.47      -10.29     10.29 o 
  -6   5  19       88.01      100.06      5.88 o 
  -5   5  19       38.62       46.21      5.50 o 
  -4   5  19      138.58      131.94      8.54 o 
  -3   5  19       37.27       27.98      5.81 o 
  -2   5  19      189.20      172.15      7.55 o 
  -1   5  19      173.50      186.86      8.35 o 
   0   5  19      330.75      326.06      7.62 o 
   1   5  19      440.19      449.85      9.57 o 
   2   5  19      142.25      132.27      5.60 o 
   3   5  19       94.62       90.04      5.99 o 
   4   5  19      209.84      232.12      7.94 o 
   5   5  19      263.84      293.07     11.31 o 
  -6   6  19       22.24       22.62      3.76 o 
  -5   6  19        0.04       -4.70      4.70 o 
  -4   6  19       94.58       98.28      5.18 o 
  -3   6  19      217.09      216.47      9.11 o 
  -2   6  19       18.37       20.57     14.40 o 
  -1   6  19       34.76       33.69      7.87 o 
   0   6  19       10.26       13.57      4.35 o 
   1   6  19      148.91      139.16      6.06 o 
   2   6  19       26.61       22.90      4.60 o 
   3   6  19       71.51       58.98      4.75 o 
   4   6  19       20.74       12.72      4.88 o 
   5   6  19        9.05       12.18      4.75 o 
  -5   7  19      473.85      482.37     16.86 o 
  -4   7  19      506.22      556.89     17.07 o 
  -3   7  19      357.91      428.94     23.14 o 
  -1   7  19      436.80      467.47     17.81 o 
   0   7  19     1115.20     1058.94     19.83 o 
   1   7  19      405.19      405.63     13.34 o 
   2   7  19      740.98      751.42     18.55 o 
   3   7  19      653.54      662.79     12.07 o 
   4   7  19      382.01      394.31      8.31 o 
  -2   8  19       19.98       32.92     12.34 o 
  -1   8  19       42.32       39.38      9.27 o 
   0   8  19       14.83       17.07     10.80 o 
   1   8  19       25.90       25.60      3.75 o 
   2   8  19        0.58        4.04      4.06 o 
   3   8  19        0.90        3.06      3.78 o 
   4   8  19        8.14        4.91      4.36 o 
  -3   9  19       41.18       49.89      9.26 o 
  -2   9  19      279.49      257.67     15.94 o 
  -1   9  19      263.00      279.04     17.23 o 
   0   9  19      131.91      135.63      9.96 o 
   1   9  19       38.11       52.71      6.70 o 
   2   9  19       45.42       54.01      3.49 o 
   3   9  19       52.89       61.39      5.49 o 
  -2  10  19        3.28       -0.51      7.71 o 
  -1  10  19        1.98       -2.54      6.36 o 
   0  10  19       12.09       13.01      6.66 o 
   1  10  19       57.59       65.81      7.08 o 
  -6   0  20      185.72      189.59     16.46 o 
  -5   0  20       47.41       57.89      9.64 o 
  -4   0  20       41.44       54.31      4.69 o 
  -3   0  20      187.10      187.48      8.08 o 
  -2   0  20       68.29       75.46      5.52 o 
  -1   0  20      551.27      559.04     15.53 o 
   0   0  20       75.68       76.78      7.74 o 
   1   0  20       72.33       73.06      5.62 o 
   2   0  20       80.64       81.53      7.57 o 
   3   0  20      282.16      286.47     22.12 o 
   4   0  20      209.03      242.37     13.44 o 
   5   0  20      144.48      160.98     13.89 o 
  -6   1  20        1.07       -2.60      5.63 o 
  -5   1  20       45.42       42.48      3.32 o 
  -4   1  20       48.92       51.66      4.23 o 
  -3   1  20       60.22       64.18      4.61 o 
  -2   1  20      107.44      111.30      5.15 o 
  -1   1  20      158.68      152.72      4.66 o 
   0   1  20      248.22      238.02      5.79 o 
   1   1  20      123.08      120.41      4.45 o 
   2   1  20       83.41       79.34      5.46 o 
   3   1  20       35.02       27.31      5.79 o 
   4   1  20       22.97       28.69      7.51 o 
   5   1  20       46.88       42.62      8.00 o 
  -6   2  20       25.13       25.87      7.08 o 
  -5   2  20      137.55      133.85      5.85 o 
  -4   2  20      175.04      175.52      8.49 o 
  -3   2  20       74.72       82.26      5.15 o 
  -2   2  20      285.35      279.35      6.36 o 
  -1   2  20       14.61       17.96      3.64 o 
   0   2  20      342.86      362.62      7.14 o 
   1   2  20      852.67      894.32     12.36 o 
   2   2  20      159.42      160.94      7.04 o 
   3   2  20      301.23      321.17     11.04 o 
   4   2  20      472.74      492.36     12.84 o 
   5   2  20      263.48      262.75     11.45 o 
  -6   3  20       74.82       74.81      3.88 o 
  -5   3  20        8.94       10.53      4.20 o 
  -4   3  20      133.32      130.26      5.31 o 
  -3   3  20      434.40      415.82      8.91 o 
  -2   3  20       97.22       89.02      5.50 o 
  -1   3  20       72.60       70.37      3.88 o 
   0   3  20       16.57       23.71      4.57 o 
   1   3  20      906.75      943.86     16.01 o 
   2   3  20      376.23      376.77     10.98 o 
   3   3  20      169.40      162.12      7.55 o 
   4   3  20       42.90       50.32      8.22 o 
   5   3  20      167.62      177.23      9.80 o 
  -6   4  20       28.99       33.86      5.80 o 
  -5   4  20      483.44      477.23     11.02 o 
  -4   4  20      107.36      108.62      6.09 o 
  -3   4  20       17.79       16.55      4.57 o 
  -2   4  20        1.57        4.93      5.36 o 
  -1   4  20       11.36       11.82      3.88 o 
   0   4  20      674.04      661.34     12.44 o 
   1   4  20      946.21      899.88     14.03 o 
   2   4  20        1.40        1.65      5.30 o 
   3   4  20       55.84       39.77      5.58 o 
   4   4  20       43.56       37.17      5.43 o 
   5   4  20        1.39       11.83      5.14 o 
  -5   5  20      194.32      202.84      7.36 o 
  -4   5  20       67.44       69.78      6.61 o 
  -3   5  20      166.21      180.53     11.88 o 
  -2   5  20      124.96      120.29      8.83 o 
  -1   5  20      233.25      218.56     28.03 o 
   0   5  20      260.61      276.26      7.87 o 
   1   5  20       29.79       38.32      6.36 o 
   2   5  20        5.47       -2.56      4.33 o 
   3   5  20      164.27      158.18      6.52 o 
   4   5  20      253.39      234.92      7.63 o 
  -5   6  20      113.86      111.27      5.18 o 
  -4   6  20      244.15      272.49     12.95 o 
  -3   6  20      546.18      562.71     15.93 o 
  -2   6  20      424.01      405.79     17.49 o 
  -1   6  20      311.95      296.43     11.45 o 
   0   6  20      371.30      413.85     14.55 o 
   1   6  20      208.28      192.21      6.61 o 
   2   6  20      142.17      156.40      8.36 o 
   3   6  20       95.13      109.91      6.90 o 
   4   6  20      229.57      230.22      6.73 o 
  -4   7  20       20.80       18.52      6.17 o 
  -3   7  20        3.41        7.20      7.20 o 
  -1   7  20       23.95       35.22      9.27 o 
   0   7  20       80.89       80.91      6.83 o 
   1   7  20      150.66      144.24      8.51 o 
   2   7  20        0.04        0.48      4.21 o 
   3   7  20        9.65       14.36      4.37 o 
  -4   8  20       19.25       21.60      8.23 o 
  -3   8  20       87.50       82.29     10.80 o 
  -2   8  20      101.24      123.43     12.86 o 
  -1   8  20      354.72      369.69     18.52 o 
   0   8  20      337.23      378.32     14.53 o 
   1   8  20      156.29      167.74      7.11 o 
   2   8  20      289.26      266.38      6.23 o 
   3   8  20      127.93      105.90      4.47 o 
  -2   9  20       22.38       27.77      8.74 o 
  -1   9  20      157.17      144.48     14.14 o 
   0   9  20      165.29      164.72     13.89 o 
   1   9  20      393.47      405.70     13.27 o 
   2   9  20       91.66       88.18      7.45 o 
  -6   1  21       29.03       24.68      5.99 o 
  -5   1  21       72.70       73.53      6.71 o 
  -4   1  21        1.10       -1.64      3.41 o 
  -3   1  21        8.35        5.50      4.19 o 
  -2   1  21       20.34       17.32      3.86 o 
  -1   1  21      169.91      185.12      6.11 o 
   0   1  21       18.85       17.08      4.41 o 
   1   1  21      509.57      502.26      8.57 o 
   2   1  21        6.68       -4.30      4.71 o 
   3   1  21      244.26      260.60     11.68 o 
   4   1  21      134.79      146.77     14.66 o 
   5   1  21       60.22       78.13      7.08 o 
  -6   2  21       26.56       36.72      5.99 o 
  -5   2  21       16.58       17.65      3.36 o 
  -4   2  21       81.22       87.04      4.54 o 
  -3   2  21       90.14      105.89      6.48 o 
  -2   2  21      470.82      485.05      8.20 o 
  -1   2  21       15.99       13.88      4.13 o 
   0   2  21       20.10       10.56      4.27 o 
   1   2  21      195.12      167.81      6.13 o 
   2   2  21       96.18      113.91      6.51 o 
   3   2  21      267.48      276.30      8.32 o 
   4   2  21       96.20      104.67      6.86 o 
   5   2  21       31.92       36.00      9.26 o 
  -5   3  21      222.76      220.89      7.01 o 
  -4   3  21       18.60       15.03      4.15 o 
  -3   3  21      256.40      252.87      7.01 o 
  -2   3  21      100.88      105.65      5.50 o 
  -1   3  21       38.31       33.66      4.10 o 
   0   3  21        0.79       -0.65      4.49 o 
   1   3  21      141.50      129.58      5.66 o 
   2   3  21       31.25       35.96      5.52 o 
   3   3  21      279.63      300.58      9.19 o 
   4   3  21       88.68      104.75      5.74 o 
  -5   4  21       59.79       67.90      4.51 o 
  -4   4  21      389.32      393.21     15.46 o 
  -3   4  21      525.02      536.82     17.17 o 
  -2   4  21      360.85      374.05      8.32 o 
  -1   4  21      154.31      157.71     16.81 o 
   0   4  21      218.01      233.01     13.57 o 
   1   4  21      658.83      680.64     13.58 o 
   2   4  21      447.99      491.40     11.34 o 
   3   4  21      334.71      328.25      9.19 o 
   4   4  21      420.12      425.47      9.26 o 
  -5   5  21       12.71       12.30      3.61 o 
  -4   5  21       13.70       11.80      4.75 o 
  -3   5  21       49.53       48.87      6.54 o 
  -2   5  21        4.25       -5.64      5.67 o 
  -1   5  21       18.62       11.32      5.57 o 
   0   5  21       43.99       53.89      7.76 o 
   1   5  21       13.67        7.77      4.25 o 
   2   5  21        5.59       -0.07      4.71 o 
   3   5  21       41.51       42.79      5.03 o 
   4   5  21        4.54        3.35      3.80 o 
  -4   6  21       80.43       79.13      4.96 o 
  -3   6  21        2.68       -6.69      6.69 o 
  -2   6  21      164.71      160.98     10.80 o 
  -1   6  21       70.61       72.62      9.26 o 
   0   6  21      134.44      133.09     10.17 o 
   1   6  21       16.85       23.03      3.71 o 
   2   6  21        6.46        2.59      4.01 o 
   3   6  21      370.50      351.31      8.08 o 
  -4   7  21       51.63       54.52      5.66 o 
  -3   7  21       16.17       21.23     13.11 o 
  -2   7  21       17.22       43.72     10.80 o 
  -1   7  21      164.63      199.04     14.92 o 
   0   7  21       19.63       21.67      6.60 o 
   1   7  21      101.86       82.45      6.07 o 
   2   7  21       25.63       28.94      3.43 o 
   3   7  21       61.95       53.15      3.79 o 
  -3   8  21        7.17       -2.57      7.71 o 
  -2   8  21       23.72       22.12      9.26 o 
  -1   8  21       26.43       31.89      9.77 o 
   0   8  21      122.40      123.76      8.71 o 
   1   8  21       63.59       76.68      8.98 o 
   2   8  21        8.80        6.00      4.82 o 
  -5   0  22       12.93       -7.20      8.23 o 
  -4   0  22       56.25       43.72     10.80 o 
  -3   0  22       33.48       35.40      4.05 o 
  -2   0  22        4.13       17.16      5.11 o 
  -1   0  22      642.60      628.44     19.53 o 
   0   0  22        7.43        4.93      6.31 o 
   1   0  22      285.69      275.92      9.29 o 
   2   0  22      410.63      431.71     12.26 o 
   3   0  22        3.59       -2.00      7.46 o 
   4   0  22        1.95       -5.14      9.77 o 
  -5   1  22       36.71       28.00      5.16 o 
  -4   1  22       98.31      116.22      7.32 o 
  -3   1  22        3.67        0.96      3.99 o 
  -2   1  22       11.81        7.48      3.41 o 
  -1   1  22        9.90       13.24      4.43 o 
   0   1  22      254.78      271.53      6.74 o 
   1   1  22        5.53        4.32      4.07 o 
   2   1  22      132.59      135.71      8.56 o 
   3   1  22       22.37       20.34      6.04 o 
   4   1  22        8.62       -0.65      4.80 o 
  -5   2  22       12.74        8.49      6.18 o 
  -4   2  22        7.97       10.84      3.65 o 
  -3   2  22       50.55       48.65      4.23 o 
  -2   2  22       55.68       47.88      5.24 o 
  -1   2  22      226.35      221.71     12.80 o 
   0   2  22      115.20      106.95      4.74 o 
   1   2  22       39.05       35.42      4.68 o 
   2   2  22       24.08       24.27      4.54 o 
   3   2  22        4.52       -0.04      5.11 o 
   4   2  22        0.68        0.59      4.49 o 
  -5   3  22       10.21       19.84      5.99 o 
  -4   3  22      250.16      272.19      7.09 o 
  -3   3  22      185.06      202.45      6.44 o 
  -2   3  22       78.45       77.75      4.91 o 
  -1   3  22       93.16       90.57      5.76 o 
   0   3  22      191.44      202.26      7.01 o 
   1   3  22      321.81      327.96      7.56 o 
   2   3  22      464.69      461.16     10.61 o 
   3   3  22       39.19       34.67      5.11 o 
   4   3  22      283.65      308.80     19.54 o 
  -4   4  22       33.92       35.39      4.42 o 
  -3   4  22       55.49       65.41      5.30 o 
  -2   4  22      156.51      162.22      8.91 o 
  -1   4  22        4.81        0.65      5.06 o 
   0   4  22       23.23       18.25      3.40 o 
   1   4  22       23.02       19.97      5.13 o 
   2   4  22       31.28       22.55      5.10 o 
   3   4  22       21.07       13.29      4.55 o 
  -4   5  22       38.14       44.67      4.75 o 
  -3   5  22      326.01      335.83     10.50 o 
  -2   5  22      206.05      199.92     14.14 o 
  -1   5  22       48.85       47.90      6.11 o 
   0   5  22      143.30      137.91      8.27 o 
   1   5  22      181.27      205.40      8.35 o 
   2   5  22      367.53      370.21      8.57 o 
   3   5  22      201.66      196.22      7.35 o 
  -3   6  22       70.69       57.09      6.69 o 
  -2   6  22       76.50       65.04      6.28 o 
  -1   6  22      128.26      140.29     16.64 o 
   0   6  22       32.18       40.73      6.42 o 
   1   6  22      160.58      125.35      6.20 o 
   2   6  22       18.28       16.80      3.34 o 
  -2   7  22       46.09       36.76      5.04 o 
  -1   7  22        0.61       -4.11      8.74 o 
   0   7  22       26.68       25.60      5.52 o 
   1   7  22        1.57       -2.01      5.07 o 
  -4   1  23       45.16       41.07      6.55 o 
  -3   1  23       82.67       92.79      6.11 o 
  -2   1  23       22.47       17.83      4.51 o 
  -1   1  23      181.77      201.06      6.53 o 
   0   1  23      333.46      357.56      8.02 o 
   1   1  23      748.43      764.66     14.49 o 
   2   1  23      177.65      197.78      6.26 o 
   3   1  23      237.40      243.56      6.77 o 
  -4   2  23       32.51       28.85      5.14 o 
  -3   2  23        2.75       -2.67      4.16 o 
  -2   2  23        6.71       -1.27      4.89 o 
  -1   2  23       83.03       86.47      6.14 o 
   0   2  23       10.04        3.90      4.56 o 
   1   2  23       30.40       36.78      4.48 o 
   2   2  23        4.30       -1.83      3.94 o 
   3   2  23       16.25       12.55      4.20 o 
  -4   3  23       31.10       36.60      5.35 o 
  -3   3  23        0.66       -0.69      4.08 o 
  -2   3  23       30.28       35.76      5.35 o 
  -1   3  23        9.88        9.99      5.40 o 
   0   3  23       15.43       16.85      4.86 o 
   1   3  23        4.97       -2.35      3.77 o 
   2   3  23       46.37       35.59      4.74 o 
   3   3  23        2.37       -2.29      3.80 o 
  -3   4  23       62.17       58.66      5.82 o 
  -2   4  23      201.11      196.71      6.64 o 
  -1   4  23      209.55      230.86     11.38 o 
   0   4  23      112.66      126.53      7.39 o 
   1   4  23      100.36       96.53      4.17 o 
   2   4  23       14.50       21.00      4.09 o 
  -3   5  23      195.85      179.17      8.23 o 
  -2   5  23       99.36       90.74      5.87 o 
  -1   5  23      282.10      250.78      9.02 o 
   0   5  23      270.44      248.80      7.32 o 
   1   5  23       44.34       38.02     10.54 o 
   2   5  23       42.08       39.61      4.60 o 
  -2   6  23       14.43       11.01      4.28 o 
  -1   6  23        7.08       12.06      4.67 o 
   0   6  23        1.95       -3.13      4.91 o 
   1   6  23       80.40       67.42      7.08 o 
  -3   0  24       59.68       70.97     10.29 o 
  -2   0  24       49.37       45.77     10.80 o 
  -1   0  24      238.63      269.05      9.26 o 
   0   0  24     1938.52     1941.79     39.10 o 
   1   0  24      235.39      256.18      8.30 o 
   2   0  24      390.03      362.97     10.73 o 
  -3   1  24        0.12        6.94      6.94 o 
  -2   1  24        0.38       -2.57      4.24 o 
  -1   1  24        3.46        6.15      3.04 o 
   0   1  24       15.20       12.62      3.80 o 
   1   1  24       46.65       41.99      3.90 o 
   2   1  24       65.75       58.29      3.75 o 
  -3   2  24       15.14        8.77      7.46 o 
  -2   2  24       19.77       12.12      5.28 o 
  -1   2  24        8.34        4.00      4.65 o 
   0   2  24       79.82       88.89      4.04 o 
   1   2  24      124.07      117.52      4.66 o 
   2   2  24      349.23      352.87      6.66 o 
  -3   3  24       25.03       21.16      3.03 o 
  -2   3  24       48.36       39.54      5.56 o 
  -1   3  24       13.58        9.12      4.96 o 
   0   3  24       18.39        5.23      7.20 o 
   1   3  24        9.07        3.56      3.35 o 
  -2   4  24      110.93       97.37      5.52 o 
  -1   4  24       19.00       13.66      5.14 o 
   0   4  24        2.17       -4.83      4.83 o 
   1   4  24        1.04       -1.96      4.17 o 
  -1   1  25      177.29      175.94      5.60 o 
   0   1  25      142.97      148.76      6.46 o 
  -1   2  25       64.51       63.42      4.50 o 
   0   2  25      137.13      136.80      6.28 o 
                                                 
